# Supplementary material for: Airway basal cells show a dedifferentiated KRT17highPhenotype and promote fibrosis in idiopathic pulmonary fibrosis
Source: Nat Commun. 2022 Sep 26;13:5637. doi: 10.1038/s41467-022-33193-0 (PMC9513076; doi:10.1038/s41467-022-33193-0)
Supplement: Supplementary file 4 — Source Data [file 41467_2022_33193_MOESM4_ESM.xlsx]

## Sheet: Figure 1F
KEGG_2019_Human.Term	KEGG_2019_Human.Overlap	KEGG_2019_Human.P.value	KEGG_2019_Human.Adjusted.P.value	KEGG_2019_Human.Old.P.value	KEGG_2019_Human.Old.Adjusted.P.value	KEGG_2019_Human.Odds.Ratio	KEGG_2019_Human.Combined.Score	KEGG_2019_Human.Genes
TNF signaling pathway	24/110	1.22567e-13	3.06419e-11	0	0	8.4898	252.403	MAP2K3;MAP2K1;JUN;EDN1;CEBPB;CCL20;LIF;TNFAIP3;CXCL1;FOS;CFLAR;CXCL3;CXCL2;NFKB1;NFKBIA;SOCS3;IL6;IRF1;BCL3;MAP3K8;JUNB;ATF4;CREB5;BIRC3
MAPK signaling pathway	36/295	1.24092e-11	1.55115e-09	0	0	4.2715	107.268	HSPB1;AREG;RELB;RAP1B;RPS6KA3;DUSP10;MYC;MAP3K8;MAP4K3;MAP4K4;MAP2K3;DUSP5;HSPA8;JUN;DUSP2;MAP2K1;JUND;GADD45B;IL1R1;GADD45A;DUSP1;PRKCA;NFATC1;BRAF;FOS;NFKB1;VEGFA;NFKB2;DDIT3;MAPKAPK2;MET;HSPA1B;EPHA2;ATF4;HSPA1A;FGFR1
Adherens junction	16/72	1.14163e-09	7.18929e-08	0	0	8.59684	177.016	YES1;SMAD3;LMO7;ACTN4;SORBS1;BAIAP2;ACTB;ACTG1;TJP1;AFDN;CDH1;CTNNA1;MET;VCL;NECTIN2;FGFR1
IL-17 signaling pathway	18/93	1.15029e-09	7.18929e-08	0	0	7.23681	148.957	HSP90AA1;CEBPB;JUN;CXCL8;HSP90AB1;JUND;CCL20;TNFAIP3;CXCL1;FOS;CXCL3;CXCL2;NFKB1;NFKBIA;FOSL1;IL6;FOSB;MAPK6
Apoptosis	22/143	1.66217e-09	8.31085e-08	0	0	5.50379	111.26	MAP2K1;JUN;GADD45B;GADD45A;ITPR1;TNFRSF10B;CTSV;FOS;CFLAR;ACTB;NFKB1;ACTG1;ERN1;NFKBIA;DDIT3;LMNA;CAPN2;PMAIP1;CYCS;SPTAN1;ATF4;BIRC3
Small cell lung cancer	17/93	8.28899e-09	3.10609e-07	0	0	6.73394	125.307	ITGB1;CDKN1A;LAMB3;GADD45B;GADD45A;ITGA2;LAMA3;LAMC2;LAMC1;NFKB1;NFKBIA;MYC;CKS2;CYCS;ITGAV;ITGA6;BIRC3
Focal adhesion	25/199	9.61178e-09	3.10609e-07	0	0	4.35786	80.4473	ITGB1;LAMA3;LAMC2;LAMC1;THBS1;ACTB;ACTG1;RAP1B;CAPN2;ITGB8;ITGAV;ITGB6;JUN;MAP2K1;LAMB3;ITGA2;PRKCA;BRAF;ACTN4;VEGFA;DIAPH1;ITGA6;MET;VCL;BIRC3
Kaposi sarcoma-associated herpesvirus infection	24/186	1.11819e-08	3.10609e-07	0	0	4.48915	82.1916	LYN;MAP2K1;JUN;CDKN1A;CXCL8;ITPR1;NFATC1;CXCL1;FOS;TICAM1;CXCL3;CXCL2;NFKB1;HLA-E;VEGFA;NFKBIA;ZFP36;IL6;CLEC2B;UBB;MYC;MAPKAPK2;GNB1;CYCS
Transcriptional misregulation in cancer	24/186	1.11819e-08	3.10609e-07	0	0	4.48915	82.1916	DDX5;CDKN1A;CEBPB;CXCL8;GADD45B;JUP;H3F3B;GADD45A;FUS;FOXO1;NFKB1;AFF1;IL6;NR4A3;ZEB1;SPINT1;PLAU;MYC;DDIT3;ID2;NFKBIZ;REL;MET;BIRC3
Cellular senescence	22/160	1.40977e-08	3.52442e-07	0	0	4.82152	87.1599	MAP2K3;MAP2K1;CDKN1A;SMAD3;CXCL8;GADD45B;GADD45A;ITPR1;NFATC1;FOXO3;SIRT1;FOXO1;ZFP36L2;NFKB1;HLA-E;IL6;RHEB;MYC;MAPKAPK2;CAPN2;SQSTM1;MCU
Pathways in cancer	44/530	1.86922e-08	3.9128e-07	0	0	2.78502	49.5599	ITGB1;CDKN1A;HSP90AB1;CXCL8;LAMA3;LAMC2;LAMC1;FOXO1;CDH1;MYC;PIM1;CTNNA1;HMOX1;PMAIP1;ITGAV;HES1;IL6R;JUN;MAP2K1;HSP90AA1;EDN1;SMAD3;JUP;GADD45B;LAMB3;GADD45A;ITGA2;PRKCA;BRAF;FOS;NFKB1;NFKB2;VEGFA;EML4;NFKBIA;IL6;GNB1;CKS2;CYCS;ITGA6;MET;PPARD;BIRC3;FGFR1
Legionellosis	13/55	1.87814e-08	3.9128e-07	0	0	9.27658	165.034	HSPA8;CXCL8;CXCL1;CXCL3;CXCL2;NFKB1;NFKB2;CLK1;NFKBIA;IL6;CYCS;HSPA1B;HSPA1A
Regulation of actin cytoskeleton	25/214	4.17674e-08	8.03219e-07	0	0	4.00886	68.1151	ITGB1;CYFIP1;ACTB;ACTG1;SLC9A1;TMSB4X;CFL2;CFL1;PIP5K1A;MYH14;ITGB8;ITGAV;ITGB6;MAP2K1;ITGA2;BRAF;ACTN4;BAIAP2;TIAM1;DIAPH1;MYH9;ITGA6;EZR;VCL;FGFR1
Proteoglycans in cancer	24/201	5.11172e-08	9.12807e-07	0	0	4.1055	68.9278	ITGB1;CDKN1A;MAP2K1;DDX5;SDC4;ITGA2;ITPR1;PLAUR;PRKCA;BRAF;THBS1;ACTB;VEGFA;ACTG1;SLC9A1;TIAM1;PLAU;MYC;TIMP3;ITGAV;EZR;MET;HBEGF;FGFR1
NF-kappa B signaling pathway	16/95	7.58994e-08	1.26499e-06	0	0	6.08669	99.7844	LYN;CXCL8;GADD45B;IL1R1;TNFAIP3;BCL10;CFLAR;TICAM1;CXCL2;MALT1;NFKB1;RELB;NFKB2;NFKBIA;PLAU;BIRC3
Pathogenic Escherichia coli infection	12/55	1.71858e-07	2.68527e-06	0	0	8.35046	130.072	ITGB1;TUBB2B;OCLN;TUBB2A;KRT18;CDH1;PRKCA;EZR;TUBB4B;CLDN1;ACTB;ACTG1
PI3K-Akt signaling pathway	32/354	2.55965e-07	3.76419e-06	0	0	3.02446	45.9059	ITGB1;CDKN1A;PHLPP1;HSP90AB1;LAMA3;LAMC2;LAMC1;FOXO3;AREG;THBS1;MYC;ITGB8;ITGAV;ITGB6;IL6R;MAP2K1;HSP90AA1;LAMB3;ITGA2;PRKCA;OSMR;NFKB1;VEGFA;IL6;RHEB;GNB1;ITGA6;MET;EPHA2;ATF4;FGFR1;CREB5
C-type lectin receptor signaling pathway	16/104	2.77488e-07	3.854e-06	0	0	5.46164	82.457	PLK3;EGR2;JUN;EGR3;ITPR1;NFATC1;BCL10;NFKB1;MALT1;NFKB2;RELB;NFKBIA;IL6;IRF1;MAPKAPK2;BCL3
Hepatitis B	20/163	4.24256e-07	5.58232e-06	0	0	4.21556	61.8547	MAP2K3;MAP2K1;EGR2;JUN;CDKN1A;SMAD3;EGR3;CXCL8;PRKCA;NFATC1;BRAF;FOS;TICAM1;NFKB1;NFKBIA;IL6;MYC;CYCS;ATF4;CREB5
Amoebiasis	15/96	5.30988e-07	6.63735e-06	0	0	5.55613	80.2779	SERPINB1;CXCL8;LAMB3;IL1R1;LAMA3;HSPB1;LAMC2;CXCL1;PRKCA;LAMC1;ACTN4;NFKB1;IL6;VCL;RAB7A
Bladder cancer	10/41	6.0995e-07	7.26131e-06	0	0	9.62856	137.784	CDKN1A;MAP2K1;CXCL8;CDH1;MYC;BRAF;THBS1;TYMP;VEGFA;HBEGF
Salmonella infection	14/86	7.5858e-07	8.62023e-06	0	0	5.82759	82.1213	JUN;CXCL8;CXCL1;FOS;CXCL3;CXCL2;ACTB;NFKB1;ACTG1;TJP1;IL6;MYH9;MYH14;RAB7A
Tight junction	20/170	8.36221e-07	9.08936e-06	0	0	4.01737	56.2206	ITGB1;ACTR3;JUN;NEDD4L;ACTN4;F11R;CLDN1;ACTB;ACTG1;TJP1;TIAM1;AFDN;MYL6;CLDN4;OCLN;PARD6B;MYH14;MYH9;EZR;TJP2
Osteoclast differentiation	17/127	9.07802e-07	9.18405e-06	0	0	4.64433	64.6131	MAP2K1;JUN;JUND;IL1R1;FHL2;NFATC1;FOS;NFKB1;NFKB2;FOSL2;RELB;FOSL1;NFKBIA;SOCS3;FOSB;JUNB;SQSTM1
Influenza A	20/171	9.18405e-07	9.18405e-06	0	0	3.99056	55.4713	MAP2K3;HSPA8;MAP2K1;JUN;CXCL8;TMPRSS4;TNFRSF10B;PRKCA;TICAM1;ACTB;NFKB1;ACTG1;NFKBIA;SOCS3;DNAJB1;IL6;CYCS;NUP98;HSPA1B;HSPA1A
Fluid shear stress and atherosclerosis	17/139	3.23332e-06	3.10424e-05	0	0	4.1849	52.9055	JUN;EDN1;HSP90AA1;HSP90AB1;SDC4;IL1R1;DUSP1;FOS;ACTB;NFKB1;KLF2;ACTG1;VEGFA;NPPC;HMOX1;ITGAV;SQSTM1
Prostate cancer	14/97	3.35258e-06	3.10424e-05	0	0	5.05237	63.6891	MAP2K1;CDKN1A;HSP90AA1;HSP90AB1;BRAF;FOXO1;NFKB1;NFKBIA;ZEB1;SPINT1;PLAU;ATF4;FGFR1;CREB5
Toxoplasmosis	15/113	4.38832e-06	3.91814e-05	0	0	4.58826	56.6034	MAP2K3;ITGB1;HSPA8;LAMB3;LAMA3;LAMC2;LAMC1;NFKB1;NFKBIA;CYCS;ITGA6;LDLR;HSPA1B;BIRC3;HSPA1A
AGE-RAGE signaling pathway in diabetic complications	14/100	4.83852e-06	4.17114e-05	0	0	4.87537	59.6691	EGR1;JUN;EDN1;SMAD3;CXCL8;PRKCA;NFATC1;F3;FOXO1;NFKB1;VEGFA;DIAPH1;IL6;PIM1
Parathyroid hormone synthesis, secretion and action	14/106	9.65888e-06	8.04907e-05	0	0	4.55599	52.6109	EGR1;MAP2K1;CDKN1A;JUND;ITPR1;PRKCA;BRAF;FOS;NR4A2;AKAP13;ATF4;FGFR1;CREB5;HBEGF
Human T-cell leukemia virus 1 infection	21/219	1.19434e-05	9.63179e-05	0	0	3.19266	36.1898	EGR1;EGR2;JUN;CDKN1A;MAP2K1;SMAD3;IL1R1;NFATC1;FOS;ETS2;NFKB1;HLA-E;RELB;NFKB2;FOSL1;NFKBIA;ZFP36;IL6;MYC;ATF4;CREB5
Epithelial cell signaling in Helicobacter pylori infection	11/68	1.23465e-05	9.64569e-05	0	0	5.76139	65.1161	LYN;NFKBIA;TJP1;ADAM17;JUN;CXCL8;CXCL1;F11R;MET;NFKB1;HBEGF
ECM-receptor interaction	12/82	1.44508e-05	0.000109476	0	0	5.12239	57.0878	ITGB1;SDC4;LAMB3;ITGA2;LAMA3;ITGB8;LAMC2;ITGAV;ITGA6;LAMC1;ITGB6;THBS1
Human cytomegalovirus infection	21/225	1.80186e-05	0.000130865	0	0	3.09778	33.8405	CDKN1A;MAP2K1;CXCL8;IL1R1;ITPR1;PRKCA;NFATC1;NFKB1;HLA-E;VEGFA;NFKBIA;AKAP13;IL6;RHEB;MYC;GNB1;CYCS;ITGAV;IL6R;ATF4;CREB5
Leukocyte transendothelial migration	14/112	1.83212e-05	0.000130865	0	0	4.27572	46.6372	ITGB1;PRKCA;ACTN4;F11R;CLDN1;ACTB;ACTG1;RAP1B;AFDN;CLDN4;OCLN;CTNNA1;EZR;VCL
Hypertrophic cardiomyopathy (HCM)	12/85	2.0981e-05	0.000145701	0	0	4.91112	52.902	ITGB1;EDN1;IL6;TPM4;ITGA2;LMNA;ITGB8;ITGAV;ITGA6;ITGB6;ACTB;ACTG1
Arrhythmogenic right ventricular cardiomyopathy (ARVC)	11/72	2.16117e-05	0.000146025	0	0	5.38248	57.8201	ITGB1;JUP;ITGA2;LMNA;CTNNA1;ITGB8;ITGAV;ITGA6;ITGB6;ACTB;ACTG1
Colorectal cancer	12/86	2.36658e-05	0.000155696	0	0	4.8445	51.6011	CDKN1A;MAP2K1;JUN;SMAD3;GADD45B;GADD45A;MYC;PMAIP1;CYCS;BRAF;FOS;AREG
NOD-like receptor signaling pathway	18/178	2.43128e-05	0.000155851	0	0	3.37729	35.882	JUN;HSP90AA1;CXCL8;HSP90AB1;NEK7;ITPR1;TNFAIP3;CXCL1;TICAM1;CXCL3;CXCL2;NFKB1;NFKBIA;IL6;NAMPT;GBP1;MCU;BIRC3
FoxO signaling pathway	15/132	2.93992e-05	0.000183745	0	0	3.83936	40.062	PLK3;MAP2K1;CDKN1A;SMAD3;HOMER1;GADD45B;GADD45A;PLK2;IRS2;BRAF;FOXO3;SIRT1;FOXO1;KLF2;IL6
Cell adhesion molecules (CAMs)	15/145	8.77427e-05	0.000535016	0	0	3.45309	32.2557	ITGB1;SDC4;CADM1;F11R;CLDN1;HLA-E;CLDN4;OCLN;CDH3;ALCAM;CDH1;ITGB8;ITGAV;ITGA6;NECTIN2
Human papillomavirus infection	25/330	0.000100467	0.000598016	0	0	2.46913	22.7301	ITGB1;CDKN1A;LAMA3;LAMC2;PSEN1;LAMC1;THBS1;FOXO1;PARD6B;ITGB8;ITGAV;HES1;ITGB6;MAP2K1;LAMB3;CSNK1A1;ITGA2;TICAM1;NFKB1;HLA-E;VEGFA;RHEB;IRF1;ITGA6;CREB5
B cell receptor signaling pathway	10/71	0.000103557	0.000602077	0	0	4.8856	44.8273	LYN;NFKBIA;MAP2K1;JUN;DAPP1;NFATC1;FOS;BCL10;MALT1;NFKB1
Endometrial cancer	9/58	0.000106477	0.000604985	0	0	5.46882	50.0265	CDKN1A;MAP2K1;GADD45B;CDH1;GADD45A;MYC;CTNNA1;BRAF;FOXO3
Protein processing in endoplasmic reticulum	16/165	0.000111847	0.000621373	0	0	3.21545	29.2553	PPP1R15A;ERO1B;HSPA8;HSP90AA1;HSP90AB1;SEC24A;HERPUD1;ERN1;DNAJA1;DNAJB1;HSPH1;DDIT3;CAPN2;HSPA1B;ATF4;HSPA1A
Longevity regulating pathway	12/102	0.000129776	0.000705306	0	0	3.97995	35.6193	HSPA8;RHEB;IRS2;FOXO3;ADIPOR2;SIRT1;FOXO1;NFKB1;HSPA1B;ATF4;CREB5;HSPA1A
MicroRNAs in cancer	23/299	0.000150336	0.000799657	0	0	2.50618	22.061	ST14;CDKN1A;MAP2K1;PRKCA;IRS2;MIR29A;SIRT1;SLC7A1;THBS1;SERPINB5;NFKB1;GLS;VEGFA;ZEB1;PLAU;MYC;PIM1;HMOX1;TIMP3;EZR;MET;SOX4;EZH2
Estrogen signaling pathway	14/137	0.000170247	0.000886702	0	0	3.40224	29.5256	HSPA8;MAP2K1;JUN;HSP90AA1;HSP90AB1;ITPR1;FOS;KRT18;KRT17;HSPA1B;ATF4;CREB5;HBEGF;HSPA1A
Thyroid cancer	7/37	0.000174321	0.000889393	0	0	6.93287	60.0013	CDKN1A;MAP2K1;GADD45B;CDH1;GADD45A;MYC;BRAF
Pertussis	10/76	0.000184817	0.000924084	0	0	4.51431	38.8057	ITGB1;JUN;IL6;CXCL8;CFL2;IRF1;CFL1;FOS;TICAM1;NFKB1
Viral carcinogenesis	17/201	0.000360048	0.00176494	0	0	2.76582	21.9309	LYN;EGR2;JUN;CDKN1A;EGR3;GTF2B;ACTN4;HDAC9;NFKB1;HLA-E;NFKB2;NFKBIA;MAPKAPK2;REL;PMAIP1;ATF4;CREB5
Rap1 signaling pathway	17/206	0.000478306	0.00229955	0	0	2.69195	20.5806	MAP2K3;ITGB1;MAP2K1;PRKCA;BRAF;THBS1;ACTB;VEGFA;ACTG1;RAP1B;TIAM1;AFDN;PARD6B;CDH1;MET;EPHA2;FGFR1
Neurotrophin signaling pathway	12/119	0.000550102	0.00259482	0	0	3.34466	25.1031	RAP1B;NFKBIA;RPS6KA3;MAP2K1;JUN;IRAK2;MAPKAPK2;BRAF;PSEN1;FOXO3;NFKB1;ATF4
p53 signaling pathway	9/72	0.000566229	0.00262143	0	0	4.25044	31.7785	CDKN1A;GADD45B;GADD45A;PMAIP1;TNFRSF10B;CYCS;SFN;THBS1;SERPINB5
Hepatitis C	14/155	0.000607048	0.00275931	0	0	2.96513	21.9625	MAP2K1;CDKN1A;BRAF;CFLAR;TICAM1;CLDN1;NFKB1;NFKBIA;SOCS3;CLDN4;OCLN;MYC;CYCS;LDLR
Th17 cell differentiation	11/107	0.000786901	0.00351295	0	0	3.41391	24.4006	NFKBIA;JUN;IL6;HSP90AA1;SMAD3;HSP90AB1;IL1R1;NFATC1;FOS;IL6R;NFKB1
Dilated cardiomyopathy (DCM)	10/91	0.000801764	0.00351651	0	0	3.67546	26.2013	ITGB1;TPM4;ITGA2;LMNA;ITGB8;ITGAV;ITGA6;ITGB6;ACTB;ACTG1
Hippo signaling pathway	14/160	0.000831414	0.00357606	0	0	2.86284	20.3044	WWTR1;SMAD3;WWC1;AREG;ACTB;ACTG1;PARD6B;LATS2;CDH1;MYC;ID2;TP53BP2;CTNNA1;TEAD1
Chronic myeloid leukemia	9/76	0.00084395	0.00357606	0	0	3.99585	28.2803	NFKBIA;CDKN1A;MAP2K1;SMAD3;GADD45B;GADD45A;MYC;BRAF;NFKB1
Epstein-Barr virus infection	16/201	0.00102049	0.00425205	0	0	2.58488	17.8033	LYN;MAP2K3;JUN;CDKN1A;GADD45B;GADD45A;TNFAIP3;NFKB1;HLA-E;RELB;NFKB2;NFKBIA;IL6;MYC;CYCS;HES1
Relaxin signaling pathway	12/130	0.00120646	0.00494451	0	0	3.03114	20.3694	NFKBIA;MAP2K1;JUN;EDN1;SMAD3;GNB1;PRKCA;FOS;NFKB1;ATF4;CREB5;VEGFA
Endocytosis	18/244	0.00122796	0.00495147	0	0	2.38277	15.9703	HSPA8;SMAD3;NEDD4L;VPS37B;HLA-E;EHD1;RAB10;PARD6B;RAB11FIP1;EHD4;RAB31;UBB;PIP5K1A;CHMP4B;LDLR;HSPA1B;RAB7A;HSPA1A
Shigellosis	8/65	0.00125894	0.00499579	0	0	4.17074	27.85	ITGB1;NFKBIA;DIAPH1;CXCL8;ACTB;VCL;NFKB1;ACTG1
Non-small cell lung cancer	8/66	0.00139215	0.00543809	0	0	4.09861	26.9562	EML4;CDKN1A;MAP2K1;GADD45B;GADD45A;PRKCA;BRAF;FOXO3
Human immunodeficiency virus 1 infection	16/212	0.00177733	0.00683588	0	0	2.43841	15.4416	MAP2K3;JUN;MAP2K1;ITPR1;PRKCA;NFATC1;FOS;NFKB1;HLA-E;NFKBIA;WEE1;CFL2;CFL1;GNB1;CYCS;APOBEC3A
ErbB signaling pathway	9/85	0.00187983	0.00712057	0	0	3.52102	22.0999	CDKN1A;MAP2K1;JUN;MYC;NRG1;PRKCA;BRAF;AREG;HBEGF
Toll-like receptor signaling pathway	10/104	0.00222846	0.00831515	0	0	3.16502	19.327	MAP2K3;NFKBIA;MAP2K1;JUN;IL6;CXCL8;MAP3K8;FOS;TICAM1;NFKB1
Melanoma	8/72	0.00244388	0.00898485	0	0	3.71321	22.3319	CDKN1A;MAP2K1;GADD45B;CDH1;GADD45A;BRAF;MET;FGFR1
Necroptosis	13/162	0.00272588	0.00987638	0	0	2.60038	15.3551	HSP90AA1;HSP90AB1;H2AFZ;H2AFX;TNFRSF10B;TNFAIP3;CFLAR;TICAM1;GLUD1;CAPN2;CHMP4B;SQSTM1;BIRC3
TGF-beta signaling pathway	9/90	0.0027913	0.00996894	0	0	3.30281	19.4247	TGIF1;SMAD3;MYC;FST;ID2;ID4;ID3;THBS1;LTBP1
Pancreatic cancer	8/75	0.0031623	0.0111348	0	0	3.5464	20.4147	CDKN1A;MAP2K1;SMAD3;GADD45B;GADD45A;BRAF;NFKB1;VEGFA
Breast cancer	12/147	0.00339826	0.0117995	0	0	2.6471	15.0474	MAP2K1;JUN;CDKN1A;GADD45B;GADD45A;CSNK1A1;MYC;BRAF;HES1;FOS;NFKB2;FGFR1
Hepatocellular carcinoma	13/168	0.00372916	0.0126408	0	0	2.49894	13.973	MAP2K1;CDKN1A;SMAD3;GADD45B;GADD45A;CSNK1A1;PRKCA;BRAF;ACTB;ACTG1;MYC;HMOX1;MET
Gastric cancer	12/149	0.00379223	0.0126408	0	0	2.60818	14.5401	MAP2K1;CDKN1A;SMAD3;GADD45B;JUP;CDH1;GADD45A;CSNK1A1;MYC;CTNNA1;BRAF;MET
Non-alcoholic fatty liver disease (NAFLD)	12/149	0.00379223	0.0126408	0	0	2.60818	14.5401	ERN1;SOCS3;JUN;IL6;CXCL8;DDIT3;CYCS;IRS2;IL6R;ADIPOR2;NFKB1;ATF4
Chemokine signaling pathway	14/190	0.00414843	0.0136461	0	0	2.37115	13.0058	LYN;MAP2K1;CXCL8;CCL20;BRAF;CXCL1;FOXO3;CXCL3;CXCL2;NFKB1;RAP1B;NFKBIA;TIAM1;GNB1
Phagosome	12/152	0.00445129	0.0144523	0	0	2.55189	13.8174	ITGB1;STX12;TUBB2B;TUBB2A;ITGA2;ITGAV;TUBB4B;THBS1;ACTB;ACTG1;HLA-E;RAB7A
Thyroid hormone signaling pathway	10/116	0.00491509	0.0157535	0	0	2.80496	14.9096	MAP2K1;RHEB;MYC;PRKCA;ITGAV;ACTB;FOXO1;PFKP;ACTG1;SLC9A1
Mitophagy	7/65	0.00534448	0.016896	0	0	3.58077	18.7335	JUN;UBB;CITED2;FOXO3;SQSTM1;RAB7A;ATF4
Prion diseases	5/35	0.00540673	0.016896	0	0	4.93686	25.771	EGR1;MAP2K1;IL6;LAMC1;HSPA1A
HIF-1 signaling pathway	9/100	0.00563882	0.0174038	0	0	2.93834	15.215	MAP2K1;IL6;CDKN1A;EDN1;HMOX1;PRKCA;IL6R;NFKB1;VEGFA
Acute myeloid leukemia	7/66	0.0058134	0.0177238	0	0	3.5199	18.119	MAP2K1;JUP;MYC;PIM1;BRAF;NFKB1;PPARD
T cell receptor signaling pathway	9/101	0.00601533	0.0181185	0	0	2.90625	14.8609	NFKBIA;MAP2K1;JUN;MAP3K8;NFATC1;BCL10;FOS;NFKB1;MALT1
Signaling pathways regulating pluripotency of stem cells	11/139	0.00621289	0.0184908	0	0	2.55618	12.9883	MAP2K1;SMAD3;MYC;ID2;LIF;ID4;ID3;JARID2;KLF4;SKIL;FGFR1
Long-term potentiation	7/67	0.00631239	0.0185659	0	0	3.46105	17.5311	RAP1B;RPS6KA3;MAP2K1;ITPR1;PRKCA;BRAF;ATF4
Chagas disease (American trypanosomiasis)	9/103	0.00682618	0.0196626	0	0	2.84412	14.1836	NFKBIA;JUN;IL6;SMAD3;CXCL8;FOS;CFLAR;TICAM1;NFKB1
Amphetamine addiction	7/68	0.00684259	0.0196626	0	0	3.40414	16.9682	JUN;FOSB;PRKCA;FOS;SIRT1;CREB5;ATF4
Renal cell carcinoma	7/69	0.00740514	0.0210373	0	0	3.34906	16.4291	RAP1B;CDKN1A;MAP2K1;JUN;BRAF;MET;VEGFA
D-Glutamine and D-glutamate metabolism	2022-02-05	0.0100865	0.0280971	0	0	19.6845	90.4808	GLUD1;GLS
Fc gamma R-mediated phagocytosis	8/91	0.0101149	0.0280971	0	0	2.86038	13.1398	LYN;MAP2K1;MARCKSL1;MYO10;CFL2;CFL1;PIP5K1A;PRKCA
cAMP signaling pathway	14/212	0.0105646	0.0290236	0	0	2.10527	9.57949	JUN;EDN1;MAP2K1;NFATC1;BRAF;FOS;ADRB2;NFKB1;SLC9A1;RAP1B;NFKBIA;TIAM1;AFDN;CREB5
Bacterial invasion of epithelial cells	7/74	0.0107427	0.0291922	0	0	3.09832	14.0463	ITGB1;CDH1;CTNNA1;MET;ACTB;VCL;ACTG1
GnRH signaling pathway	8/93	0.011455	0.0307931	0	0	2.79279	12.4819	MAP2K3;EGR1;MAP2K1;JUN;ITPR1;PRKCA;HBEGF;ATF4
Hematopoietic cell lineage	8/97	0.0145211	0.0386201	0	0	2.66671	11.2859	IL6;IL1R1;ITGA2;ITGA6;CD59;CD24;IL6R;CD55
Measles	10/138	0.0157888	0.0415494	0	0	2.3202	9.62527	NFKBIA;HSPA8;JUN;IL6;CYCS;TNFAIP3;FOS;NFKB1;HSPA1B;HSPA1A
AMPK signaling pathway	9/120	0.0175043	0.0455841	0	0	2.40641	9.73466	RAB10;RHEB;IRS2;FOXO3;ADIPOR2;SIRT1;FOXO1;PFKP;CREB5
Central carbon metabolism in cancer	6/65	0.0197039	0.0507832	0	0	3.01242	11.8296	MAP2K1;MYC;MET;PFKP;GLS;FGFR1
Cell cycle	9/124	0.0212016	0.0540856	0	0	2.32222	8.9491	CDKN1C;CDK7;CDKN1A;WEE1;SMAD3;GADD45B;GADD45A;MYC;SFN
Ras signaling pathway	14/232	0.0215311	0.0543715	0	0	1.91013	7.33155	MAP2K1;PRKCA;RASAL2;ETS2;NFKB1;VEGFA;RAP1B;TIAM1;AFDN;GNB1;REL;MET;EPHA2;FGFR1
Cocaine addiction	5/49	0.0218568	0.0546421	0	0	3.3636	12.8599	JUN;FOSB;NFKB1;CREB5;ATF4
Vibrio cholerae infection	5/50	0.0236505	0.0585408	0	0	3.28868	12.3141	TJP1;PRKCA;ACTB;ACTG1;TJP2
Gap junction	7/88	0.0257008	0.0629921	0	0	2.56095	9.37624	TJP1;MAP2K1;TUBB2B;TUBB2A;ITPR1;PRKCA;TUBB4B
Insulin resistance	8/108	0.0259698	0.0630336	0	0	2.37202	8.65981	NFKBIA;RPS6KA3;SOCS3;IL6;IRS2;FOXO1;NFKB1;CREB5
Prolactin signaling pathway	6/70	0.0273082	0.0656447	0	0	2.77635	9.99645	SOCS3;MAP2K1;IRF1;FOS;FOXO3;NFKB1
Oxytocin signaling pathway	10/153	0.0298186	0.0706143	0	0	2.0752	7.28941	MAP2K1;MYL6;JUN;CDKN1A;ITPR1;PRKCA;NFATC1;FOS;ACTB;ACTG1
Rheumatoid arthritis	7/91	0.030166	0.0706143	0	0	2.4691	8.64443	JUN;IL6;CXCL8;CCL20;CXCL1;FOS;VEGFA
Vascular smooth muscle contraction	9/132	0.0302229	0.0706143	0	0	2.17028	7.59415	NPPC;MAP2K1;MYL6;EDN1;CALD1;ITPR1;PRKCA;BRAF;ADM
Cushing syndrome	10/155	0.0321987	0.074534	0	0	2.04637	7.03097	RAP1B;MAP2K1;CDKN1A;NCEH1;RASD1;ITPR1;BRAF;LDLR;ATF4;CREB5
Cytokine-cytokine receptor interaction	16/294	0.0342038	0.0784491	0	0	1.7118	5.77805	IL32;IL1RN;CXCL8;TNFRSF12A;IL1R1;CCL20;GDF15;LIF;TNFRSF10B;CXCL1;OSMR;CXCL3;CXCL2;IL6;IL6R;TNFRSF21
Leishmaniasis	6/74	0.0346277	0.0786993	0	0	2.6125	8.78609	ITGB1;NFKBIA;JUN;MARCKSL1;FOS;NFKB1
Glioma	6/75	0.0366368	0.0825153	0	0	2.5745	8.51311	CDKN1A;MAP2K1;GADD45B;GADD45A;PRKCA;BRAF
Axon guidance	11/181	0.0370502	0.0827014	0	0	1.92044	6.32878	ITGB1;SEMA4A;ABLIM1;PARD6B;ABLIM3;CFL2;CFL1;PRKCA;SLIT2;MET;EPHA2
Mannose type O-glycan biosynthesis	2022-03-23	0.0383447	0.0848334	0	0	4.43188	14.453	B3GALNT2;B4GALT1;LARGE1
Antigen processing and presentation	6/77	0.0408752	0.0896385	0	0	2.50172	7.99858	HSPA8;HSP90AA1;HSP90AB1;HSPA1B;HLA-E;HSPA1A
Ferroptosis	4/40	0.0414731	0.090159	0	0	3.28518	10.4558	GCLC;HMOX1;SLC3A2;SAT1
VEGF signaling pathway	5/59	0.0440835	0.0941955	0	0	2.73929	8.55117	MAP2K1;MAPKAPK2;HSPB1;PRKCA;VEGFA
Viral myocarditis	5/59	0.0440835	0.0941955	0	0	2.73929	8.55117	CYCS;ACTB;CD55;ACTG1;HLA-E
Choline metabolism in cancer	7/99	0.0445371	0.0943583	0	0	2.25346	7.01149	MAP2K1;JUN;RHEB;PIP5K1A;PRKCA;FOS;GPCPD1
Complement and coagulation cascades	6/79	0.045411	0.0954013	0	0	2.43293	7.52261	SERPINB2;PLAU;PLAUR;CD59;F3;CD55
Long-term depression	5/60	0.0468469	0.0975976	0	0	2.68935	8.23175	LYN;MAP2K1;ITPR1;PRKCA;BRAF
Glucagon signaling pathway	7/103	0.0531333	0.10978	0	0	2.15912	6.33691	ITPR1;SIK1;SIK2;SIRT1;FOXO1;ATF4;CREB5
Basal transcription factors	4/45	0.0595961	0.122123	0	0	2.8838	8.1328	CDK7;GTF2B;TAF4B;GTF2F2
Autophagy	8/128	0.0604596	0.122885	0	0	1.97463	5.54037	ERN1;VMP1;MAP2K1;RHEB;ITPR1;IRS2;CFLAR;RAB7A
Cortisol synthesis and secretion	5/65	0.0621744	0.124349	0	0	2.4646	6.84618	NCEH1;ITPR1;LDLR;CREB5;ATF4
Inflammatory bowel disease (IBD)	5/65	0.0621744	0.124349	0	0	2.4646	6.84618	JUN;IL6;SMAD3;NFATC1;NFKB1
Alcoholism	10/180	0.0737639	0.145848	0	0	1.74316	4.54421	MAP2K1;H3F3B;H2AFZ;GNB1;H2AFX;FOSB;BRAF;HDAC9;ATF4;CREB5
Spliceosome	8/134	0.0746718	0.145848	0	0	1.88001	4.87798	HSPA8;DDX5;EIF4A3;SRSF2;HNRNPC;BCAS2;HSPA1B;HSPA1A
Cholinergic synapse	7/112	0.0760482	0.145848	0	0	1.97313	5.08354	MAP2K1;GNB1;ITPR1;PRKCA;FOS;ATF4;CREB5
Adipocytokine signaling pathway	5/69	0.0762418	0.145848	0	0	2.31008	5.94579	NFKBIA;SOCS3;IRS2;ADIPOR2;NFKB1
Arginine and proline metabolism	4/49	0.0766572	0.145848	0	0	2.62692	6.74701	P4HA1;AMD1;SMS;SAT1
Malaria	4/49	0.0766572	0.145848	0	0	2.62692	6.74701	IL6;CXCL8;MET;THBS1
Wnt signaling pathway	9/158	0.0770076	0.145848	0	0	1.78915	4.58711	FOSL1;JUN;SMAD3;CSNK1A1;MYC;PRKCA;NFATC1;PSEN1;PPARD
Circadian rhythm	2022-03-31	0.0804479	0.151218	0	0	3.16432	7.97454	BHLHE40;CRY1;ARNTL
Apelin signaling pathway	8/137	0.0824731	0.153868	0	0	1.836	4.58135	EGR1;MAP2K1;SMAD3;CDH1;GNB1;ITPR1;KLF2;SLC9A1
Gastric acid secretion	5/75	0.100271	0.185687	0	0	2.11142	4.856	ITPR1;PRKCA;EZR;ACTB;SLC9A1
Aldosterone synthesis and secretion	6/98	0.103662	0.190556	0	0	1.92857	4.37133	NR4A2;ITPR1;PRKCA;LDLR;ATF4;CREB5
Alanine, aspartate and glutamate metabolism	3/35	0.106619	0.194561	0	0	2.76821	6.1966	GLUD1;RIMKLB;GLS
Platelet activation	7/124	0.114311	0.207085	0	0	1.76965	3.83808	RAP1B;LYN;ITGB1;ITGA2;ITPR1;ACTB;ACTG1
Aldosterone-regulated sodium reabsorption	3/37	0.120794	0.217255	0	0	2.6051	5.50633	NEDD4L;SFN;PRKCA
Tuberculosis	9/179	0.13615	0.243124	0	0	1.56642	3.12345	PLK3;IL6;CEBPB;IRAK2;CYCS;BCL10;NFKB1;MALT1;RAB7A
Dopaminergic synapse	7/131	0.140522	0.249153	0	0	1.66914	3.27551	GNB1;ITPR1;PRKCA;FOS;ATF4;CREB5;ARNTL
Arginine biosynthesis	2022-02-21	0.150367	0.26473	0	0	3.1055	5.88393	GLUD1;GLS
JAK-STAT signaling pathway	8/162	0.164924	0.28661	0	0	1.53595	2.7682	SOCS3;IL6;CDKN1A;MYC;PIM1;LIF;OSMR;IL6R
Insulin signaling pathway	7/137	0.165087	0.28661	0	0	1.59161	2.86694	SOCS3;MAP2K1;RHEB;IRS2;BRAF;SORBS1;FOXO1
Serotonergic synapse	6/113	0.167975	0.289613	0	0	1.65692	2.95584	MAP2K1;DUSP1;GNB1;ITPR1;PRKCA;BRAF
Proximal tubule bicarbonate reclamation	2022-02-23	0.173763	0.29754	0	0	2.80945	4.91671	GLUD1;GLS
cGMP-PKG signaling pathway	8/166	0.180774	0.307439	0	0	1.49675	2.5602	NPPC;MAP2K1;ITPR1;IRS2;NFATC1;ADRB2;ATF4;CREB5
Fc epsilon RI signaling pathway	4/68	0.184471	0.310872	0	0	1.84523	3.11893	MAP2K3;LYN;MAP2K1;PRKCA
Th1 and Th2 cell differentiation	5/92	0.185279	0.310872	0	0	1.69734	2.86153	NFKBIA;JUN;NFATC1;FOS;NFKB1
Cysteine and methionine metabolism	3/47	0.20013	0.331341	0	0	2.01199	3.23686	GCLC;AMD1;SMS
Sphingolipid metabolism	3/47	0.20013	0.331341	0	0	2.01199	3.23686	UGCG;SGMS2;SGPP2
Notch signaling pathway	3/48	0.20866	0.342803	0	0	1.96718	3.08266	ADAM17;HES1;PSEN1
Folate biosynthesis	2022-02-26	0.209796	0.342803	0	0	2.45789	3.83829	DHFR;GCH1
Circadian entrainment	5/97	0.214158	0.34766	0	0	1.60468	2.47287	RASD1;GNB1;ITPR1;PRKCA;FOS
Biosynthesis of unsaturated fatty acids	2022-02-27	0.221975	0.353265	0	0	2.35945	3.55142	ELOVL5;ELOVL7
Fatty acid elongation	2022-02-27	0.221975	0.353265	0	0	2.35945	3.55142	ELOVL5;ELOVL7
Thyroid hormone synthesis	4/74	0.22548	0.353265	0	0	1.68655	2.51215	ITPR1;PRKCA;CREB5;ATF4
Cholesterol metabolism	3/50	0.22595	0.353265	0	0	1.88327	2.80126	NCEH1;NPC1;LDLR
Phosphatidylinositol signaling system	5/99	0.22609	0.353265	0	0	1.57037	2.33487	ITPKC;ITPR1;PIP5K1A;PRKCA;SYNJ2
Progesterone-mediated oocyte maturation	5/99	0.22609	0.353265	0	0	1.57037	2.33487	RPS6KA3;MAP2K1;HSP90AA1;HSP90AB1;BRAF
Inflammatory mediator regulation of TRP channels	5/100	0.232128	0.359963	0	0	1.55376	2.26922	MAP2K3;HRH1;IL1R1;ITPR1;PRKCA
mTOR signaling pathway	7/152	0.233746	0.359963	0	0	1.42585	2.0725	RPS6KA3;MAP2K1;CLIP1;RHEB;PRKCA;BRAF;SLC3A2
Mineral absorption	3/51	0.234696	0.359963	0	0	1.84394	2.67273	MT2A;HMOX1;MT1E
Nicotinate and nicotinamide metabolism	2/30	0.258769	0.393856	0	0	2.10632	2.84738	NAMPT;NT5C2
RNA degradation	4/79	0.261246	0.393856	0	0	1.5737	2.11237	BTG3;BTG2;TOB1;PFKP
Natural killer cell mediated cytotoxicity	6/131	0.26152	0.393856	0	0	1.417	1.90053	MAP2K1;TNFRSF10B;PRKCA;NFATC1;BRAF;HLA-E
Galactose metabolism	2/31	0.271066	0.400986	0	0	2.03359	2.65463	B4GALT1;PFKP
Mucin type O-glycan biosynthesis	2/31	0.271066	0.400986	0	0	2.03359	2.65463	GALNT5;GALNT3
beta-Alanine metabolism	2/31	0.271066	0.400986	0	0	2.03359	2.65463	ALDH1A3;SMS
Ubiquitin mediated proteolysis	6/137	0.295373	0.434371	0	0	1.35167	1.64839	SOCS3;UBE2H;UBE2B;FBXW7;NEDD4L;BIRC3
Glutamatergic synapse	5/114	0.320449	0.468493	0	0	1.35321	1.54	HOMER1;GNB1;ITPR1;PRKCA;GLS
Alzheimer disease	7/171	0.331164	0.481344	0	0	1.25941	1.39182	ERN1;ADAM17;CAPN2;ITPR1;CYCS;PSEN1;RTN4
Adrenergic signaling in cardiomyocytes	6/145	0.341688	0.486286	0	0	1.27335	1.36739	TPM4;PRKCA;ADRB2;ATF4;SLC9A1;CREB5
Basal cell carcinoma	3/63	0.342448	0.486286	0	0	1.47424	1.57984	CDKN1A;GADD45B;GADD45A
Cytosolic DNA-sensing pathway	3/63	0.342448	0.486286	0	0	1.47424	1.57984	NFKBIA;IL6;NFKB1
Salivary secretion	4/90	0.342797	0.486286	0	0	1.37163	1.46849	ITPR1;PRKCA;ADRB2;SLC9A1
African trypanosomiasis	2/37	0.34429	0.486286	0	0	1.68445	1.79608	IL6;PRKCA
Sphingolipid signaling pathway	5/119	0.353028	0.495826	0	0	1.29352	1.34683	MAP2K1;PRKCA;SGMS2;SGPP2;NFKB1
Graft-versus-host disease	2/41	0.391816	0.547229	0	0	1.51137	1.4161	IL6;HLA-E
Renin secretion	3/69	0.39638	0.550528	0	0	1.3398	1.23982	EDN1;ITPR1;ADRB2
Pancreatic secretion	4/98	0.402678	0.556185	0	0	1.25437	1.141	RAP1B;ITPR1;PRKCA;SLC9A1
RIG-I-like receptor signaling pathway	3/70	0.405269	0.556688	0	0	1.31973	1.19199	NFKBIA;CXCL8;NFKB1
Bile secretion	3/72	0.422926	0.577768	0	0	1.28135	1.10267	NCEH1;LDLR;SLC9A1
Nitrogen metabolism	2022-01-17	0.433376	0.58564	0	0	1.84137	1.53966	GLUD1
Phenylalanine metabolism	2022-01-17	0.433376	0.58564	0	0	1.84137	1.53966	ALDH1A3
Glycosphingolipid biosynthesis	2/45	0.437728	0.58564	0	0	1.3705	1.13224	B4GALT1;B3GNT5
Inositol phosphate metabolism	3/74	0.440401	0.58564	0	0	1.24512	1.02109	ITPKC;PIP5K1A;SYNJ2
PPAR signaling pathway	3/74	0.440401	0.58564	0	0	1.24512	1.02109	UBC;SORBS1;PPARD
Type II diabetes mellitus	2/46	0.448912	0.593799	0	0	1.33928	1.07267	SOCS3;IRS2
One carbon pool by folate	2022-01-20	0.487449	0.64138	0	0	1.55039	1.11406	DHFR
Amyotrophic lateral sclerosis (ALS)	2/51	0.50286	0.658194	0	0	1.20231	0.826517	MAP2K3;CYCS
Other types of O-glycan biosynthesis	2022-01-22	0.520604	0.67787	0	0	1.40258	0.915559	B4GALT1
Glycosaminoglycan biosynthesis	2/53	0.523465	0.678063	0	0	1.15504	0.747638	EXT1;B4GALT1
Histidine metabolism	2022-01-23	0.536369	0.689007	0	0	1.33876	0.833958	ALDH1A3
Phospholipase D signaling pathway	5/148	0.53809	0.689007	0	0	1.02965	0.638101	MAP2K1;CXCL8;RHEB;PIP5K1A;PRKCA
Insulin secretion	3/86	0.540182	0.689007	0	0	1.06444	0.655536	PRKCA;CREB5;ATF4
Regulation of lipolysis in adipocytes	2/55	0.543487	0.689705	0	0	1.11134	0.677635	IRS2;ADRB2
Vitamin digestion and absorption	2022-01-24	0.551617	0.695071	0	0	1.28049	0.761764	SLC19A2
Glutathione metabolism	2/56	0.553277	0.695071	0	0	1.0907	0.645581	GCLC;SMS
Pyrimidine metabolism	2/57	0.562917	0.700868	0	0	1.07081	0.615314	NT5C2;TYMP
GABAergic synapse	3/89	0.563498	0.700868	0	0	1.02715	0.589165	GNB1;PRKCA;GLS
Glycosylphosphatidylinositol (GPI)-anchor biosynthesis	2022-01-25	0.566364	0.700946	0	0	1.22707	0.697612	PIGA
Maturity onset diabetes of the young	2022-01-26	0.580627	0.715058	0	0	1.17793	0.640376	HES1
Calcium signaling pathway	6/188	0.586045	0.718192	0	0	0.970325	0.518502	ITPKC;HRH1;ITPR1;PRKCA;ADRB2;MCU
Steroid hormone biosynthesis	2/60	0.590934	0.720651	0	0	1.01527	0.534083	AKR1C1;AKR1C2
Phototransduction	2022-01-28	0.607762	0.737576	0	0	1.09056	0.543068	GNB1
Pentose phosphate pathway	2022-01-30	0.633145	0.761851	0	0	1.01524	0.464024	PFKP
RNA transport	5/165	0.63463	0.761851	0	0	0.919431	0.418077	CYFIP1;EIF4A3;NUP98;THOC6;EIF1
Thermogenesis	7/231	0.638616	0.761851	0	0	0.919183	0.412209	MAP2K3;RPS6KA3;RHEB;ACTB;ACTG1;FGFR1;CREB5
Systemic lupus erythematosus	4/133	0.639955	0.761851	0	0	0.912378	0.407247	H3F3B;H2AFZ;H2AFX;ACTN4
Melanogenesis	3/101	0.649193	0.769186	0	0	0.900814	0.389175	MAP2K1;EDN1;PRKCA
Glycolysis / Gluconeogenesis	2/68	0.659015	0.77714	0	0	0.891834	0.371903	ALDH1A3;PFKP
Fructose and mannose metabolism	1/33	0.668176	0.784244	0	0	0.919922	0.370916	PFKP
SNARE interactions in vesicular transport	1/34	0.679094	0.793335	0	0	0.891999	0.345199	STX5
Tyrosine metabolism	1/36	0.699867	0.813798	0	0	0.840941	0.300103	ALDH1A3
Metabolism of xenobiotics by cytochrome P450	2/74	0.703885	0.814682	0	0	0.81726	0.286973	ALDH1A3;AKR1C1
Allograft rejection	1/38	0.719296	0.828682	0	0	0.795402	0.262071	HLA-E
Cardiac muscle contraction	2/78	0.730988	0.838289	0	0	0.774086	0.242567	TPM4;SLC9A1
Porphyrin and chlorophyll metabolism	1/42	0.754469	0.855152	0	0	0.717653	0.202193	HMOX1
Tryptophan metabolism	1/42	0.754469	0.855152	0	0	0.717653	0.202193	KYNU
Chemical carcinogenesis	2/82	0.755955	0.855152	0	0	0.735229	0.205698	ALDH1A3;AKR1C2
Type I diabetes mellitus	1/43	0.762551	0.856346	0	0	0.70053	0.189904	HLA-E
Huntington disease	5/193	0.76386	0.856346	0	0	0.781352	0.210473	ITPR1;TAF4B;CYCS;RCOR1;CREB5
Vasopressin-regulated water reabsorption	1/44	0.770368	0.859786	0	0	0.684203	0.178499	CREB5
Proteasome	1/45	0.777928	0.864365	0	0	0.668618	0.167904	PSME4
Oocyte meiosis	3/125	0.782829	0.865961	0	0	0.722703	0.176947	RPS6KA3;MAP2K1;ITPR1
Hedgehog signaling pathway	1/47	0.792311	0.868279	0	0	0.639482	0.148872	CSNK1A1
Nucleotide excision repair	1/47	0.792311	0.868279	0	0	0.639482	0.148872	CDK7
Endocrine and other factor-regulated calcium reabsorption	1/48	0.799149	0.868279	0	0	0.625843	0.140319	PRKCA
Intestinal immune network for IgA production	1/48	0.799149	0.868279	0	0	0.625843	0.140319	IL6
Morphine addiction	2/91	0.804898	0.868279	0	0	0.660571	0.14337	GNB1;PRKCA
Ovarian steroidogenesis	1/49	0.805763	0.868279	0	0	0.612773	0.132338	LDLR
N-Glycan biosynthesis	1/50	0.812159	0.871416	0	0	0.600236	0.124884	B4GALT1
Autoimmune thyroid disease	1/53	0.830114	0.885285	0	0	0.565519	0.105295	HLA-E
Glycerophospholipid metabolism	2/97	0.832486	0.885285	0	0	0.618658	0.113424	GPAT3;GPCPD1
Fanconi anemia pathway	1/54	0.835709	0.885285	0	0	0.554821	0.0995761	HES1
Lysine degradation	1/59	0.861044	0.908275	0	0	0.50686	0.0758308	EZH2
Retrograde endocannabinoid signaling	3/148	0.868505	0.910094	0	0	0.607339	0.0856242	GNB1;ITPR1;PRKCA
Glycerolipid metabolism	1/61	0.87005	0.910094	0	0	0.489914	0.0681982	GPAT3
Drug metabolism	2/108	0.874074	0.910493	0	0	0.554141	0.0745821	ALDH1A3;TYMP
Herpes simplex virus 1 infection	12/492	0.887856	0.921013	0	0	0.731124	0.0869638	NFKBIA;SOCS3;IL6;RHEB;ZNF83;SRSF2;CYCS;TICAM1;NFKB1;BIRC3;HLA-E;SRPK1
Retinol metabolism	1/67	0.893718	0.923263	0	0	0.445237	0.0500289	RDH10
Lysosome	2/123	0.915558	0.941932	0	0	0.485067	0.0427933	NPC1;CTSV
Parkinson disease	2/142	0.949822	0.967962	0	0	0.418822	0.0215613	UBB;CYCS
Protein digestion and absorption	1/90	0.950853	0.967962	0	0	0.329782	0.0166197	SLC3A2
mRNA surveillance pathway	1/91	0.952475	0.967962	0	0	0.326101	0.0158784	EIF4A3
Ribosome	2/153	0.963102	0.9748	0	0	0.38809	0.0145906	RPL36A-HNRNPH2;MRPS6
Purine metabolism	1/129	0.986736	0.994694	0	0	0.228837	0.00305551	NT5C2
Neuroactive ligand-receptor interaction	4/338	0.99611	0.999996	0	0	0.348626	0.00135876	EDN1;HRH1;ADM;ADRB2
Olfactory transduction	1/444	0.999996	0.999996	0	0	0.0650361	2.65675e-07	GNB1

## Sheet: Figure 2d-g,i,k-o, Fig. S4, S5
Fig. 2d Bronchosphere counts
IPF	nonUIP ILD	HV
110	30	2
60	0	3
90	18	0
77	10	1
240	10	2
200	3	5
150	2	1
210	28	0
89	12
103	17
160	34
34	9
68	66
54	50
27	7
115	101
44
315
97
162
Fig. 2e Cell proliferation (MTT assay)
IPF	nonUIP ILD	HV
0.8	0.24	0.01
0.85	0.4	0.02
0.79	0.3	0.06
0.8	0.1	0.08
0.64	0.28	0.04
0.61	0.07	0.05
0.72		0.09
0.98		0.03
0.98
0.79
0.75
0.79
0.8
0.39
0.69
1.02
1.3
0.8
0.7
0.52
1.3
1.28
0.69
0.92
0.49
Fig.2f Bronchosphere counts, amphiregulin correlation
	Amphiregulin	OC
CTR	25	0
CTR	28	1
CTR	102	2
CTR	148	3
CTR	197	0
CTR	339	2
CTR	382	1
CTR	723	5
IPF	1030	28
IPF	1188	69
IPF	1297	89
IPF	1712	110
IPF	2091	160
IPF	2495	34
IPF	2534	54
IPF	6670	60
IPF	2696	39
IPF	2758	55
IPF	2810	44
IPF	3069	103
IPF	3979	150
IPF	4098	77
IPF	4464	115
IPF	4662	200
IPF	5498	97
IPF	5885	162
IPF	6698	90
IPF	7320	240
IPF	11729	210
IPF	12003	315
IPF	10514	132
nonUIP ILD	34	10
nonUIP ILD	44	0
nonUIP ILD	53	9
nonUIP ILD	93	30
nonUIP ILD	476	7
nonUIP ILD	507	3
nonUIP ILD	574	11
nonUIP ILD	607	10
nonUIP ILD	873	2
nonUIP ILD	1165	9
nonUIP ILD	1226	28
nonUIP ILD	1331	18
nonUIP ILD	1879	18
nonUIP ILD	2459	34
nonUIP ILD	2955	66
Fig. 2g CTGF
IPF	nonUIP ILD	HV
110	30	2
245	24	19
1173	158.05	0
334	202.79	0
471	87.751	16
463	164.69	30
342	396.65	27
1067	170.02
562	116
562	40
565	20
45	25
692
1060
1084
1329
1249
667
610
310
658
1103
403
445
477
349
632
176
755
600
450
150
750
200
995
1005
850
225
350
120
355
450
Fig. 2i Bronchosphere counts
HV-ABC	HV ABC + HV-Fib	HV-ABC + IPF-Fib	IPF-ABC	IPF-ABC + HV-Fib	IPF-ABC + IPF-Fib
3	4	10	82	103	149
0	2	11	110	118	155
2	0	15	85	97	170
1	1	3	82	104	169
5	6	6	69	76	180
1	2	9	90	93	205
1	3	12	55	101	100
Fig. 2k Mean fluorescence intensity
HV-Fib	HV-Fib + HV-ABC	HV-Fib + IPF-ABC	HV-ABC	IPF-Fib	IPF-Fib + HV-ABC	IPF-Fib + IPF-ABC	IPF-ABC
17.89	28.1	65.22	0.29	30.12	34.65	117.65	0.2
15.03	30.33	101.39	0.29	34.88	55.22	84.23	0.2
10.21	15.55	52.01	0.28	25.13	44.72	78.55	0.19
22.87	19.81	61.32	0.25	28.02	65.86	98.76	0.18
15.81	18.5	82.83	0.27	32.74	52	119.77	0.19
Fig. 2l Collagen
Fib	IPF-ABC + Fib	IPF-ABC	HV-ABC + Fib	HV-ABC
9.16	20.15	4.45	13.55	2.15
10.37	14.06	5.51	8.84	1.98
11.75	25.12	3.5	9.07	2.23
7.32	22.12	6.31	10.56	2.08
7.98	21.13		12.29	2.59
8.85
Fig. 2n Fibronectin protein expression
Low BS	High BS
0.8	0.85
0.71	0.7
0.76	0.81
0.25	1.14
0.31	1.54
0.89	1.36
0.23	1.29
Fig. 2o Collagen type 1 protein expression
Low BS	High BS
1.4	1.51
1.21	1.29
0.98	1.67
0.91	1.4
0.87	1.11
0.31	1.35
0.78	0.81
0.3	0.71
0.25	0.81
0.53	0.92
0.45	0.98

## Sheet: Figure 3c-d
Fig. 3c Ashcroft Score
CTR	Bleo	Bleo + HV-ABC	Bleo + IPF-ABC
0	1.5	1	5
0	2	1.5	6
0	1	2	6.5
0	1	1.5	2.5
0	0	2	4
0	0.5	1	3
0	1	2.5	5
0	2.5	1.5	4.5
0	1	0.5	3.5
0	1.5	2.5	4
0	0.5	2	3.5
Fig. 3d Hydroxiproline/total protein
CTR	Bleo	Bleo + HV-ABC	Bleo + IPF-ABC
0.101834	0.110203	0.104661	0.138926
0.0680275	0.11084	0.151827	0.314672
0.0718366	0.0920333	0.0859676	0.278935
0.091658	0.0748296	0.0793713	0.160295
0.0827153	0.069184	0.0921495	0.153226
0.0851262	0.0807452	0.0726066	0.161243
	0.0923025	0.0860735	0.153417
	0.0898346	0.091961	0.175614
	0.0815144	0.110847	0.239933
	0.0844633	0.120224	0.289457
	0.0621364	0.1151	0.22929
	0.125518
	0.135215
	0.128129
	0.0799315
	0.077698
	0.110999
	0.0691808
	0.0707806
	0.0757806
	0.0658077

## Sheet: Figure. 4d,f,h,j Fig. S10,S11
Fig. 4d Uncropped Western Blot
Fig. 4f Uncropped Western Blot
Fig. 4h Organoid counts
C-SRC OE	C-SRC EV	C-SRC KD
73	43	28
74	40	22
94	51	35
112	66	52
Fig. 4j Ashcroft score
SRC OE	EV	SRC-KD
5	3.5	2
4.5	4	2.5
5.5	4.5	3
4	1.5	1.5
4.5	4	2
3.5	3.5	2.5

## Sheet: Figure 4a BAL
id	type	name	description	pc	median_tau_score	PC3	VCAP	A375	A549	HA1E	HCC515	HT29	MCF7	HEPG2	summary
KD_MEDIATOR_COMPLEX	PCL	Mediator complex LOF		0.00, 0.00	-93	-96.95	-49.1	-99.98	-85.44	-79.45	63.91	-99.98	-99.65	-89.06	-100
CP_SRC_INHIBITOR	PCL	SRC inhibitor		0.00, 0.00	-99.16	-98.48	22.52	-99.89	-90.11	-99.91	-99.84	-99.98	-97.91	-81.42	-99.94
CP_MEK_INHIBITOR	PCL	MEK inhibitor		0.00, 0.00	-99.49	-26.7	-41.48	-99.89	-97.81	-88.03	-99.84	-99.98	-99.14	-99.89	-99.91
CP_BROMODOMAIN_INHIBITOR	PCL	Bromodomain Inhibitor		0.00, 0.00	-99.26	-99.3	-99.21	-92.44	-99.21	-99.68	-94.27	-99.72	-76.65	-99.66	-99.63
CP_HSP_INHIBITOR	PCL	HSP inhibitor		0.00, 0.00	-99.01	-98.99	-53.12	89.34	-99.2	-100	-99.03	-99.91	-93.51	-81.44	-99.57
CP_JAK_INHIBITOR	PCL	JAK inhibitor		0.00, 0.00	-99.56	-98.99	-39.48	-95.77	-99.84	-99.87	-99.63	-99.84	47.24	-99.78	-99.49
CP_LEUCINE_RICH_REPEAT_KINASE_INHIBITOR	PCL	Leucine rich repeat kinase inhibitor		0.00, 0.00	-92.56	-85.51	-98.63	-39.77	-87.07	-99.25	-98.06	-60.56	63.27	-99.74	-99.27
CP_DNA_DEPENDENT_PROTEIN_KINASE_INHIBITOR	PCL	DNA dependent protein kinase inhibitor		0.00, 0.00	-96.65	-91.57	-15.4	21.69	-94.32	-99.05	-99.85	-98.98	-29.86	-99.28	-99.19
CP_IGF_1_INHIBITOR	PCL	IGF-1 inhibitor		0.00, 0.00	-94.67	82.59	54.63	-99.24	-50.92	-99.26	-99.59	-94	30.25	-95.35	-99.06
OE_FOS_TRANSCRIPTION_FACTOR_FAMILY	PCL	FOS transcription factor family GOF		10.00, 10.00	-80.41	-99.78	-64.38	-99.87	9.9	-96.45	-39.41	-99.78	100	89.41	-99
CP_P38_MAPK_INHIBITOR	PCL	P38 MAPK inhibitor		0.00, 0.00	-74.33	-95.54	-35.18	-97.7	-80.97	-61.6	-67.68	-99.95	-22.73	76.32	-98.67
CP_FLT3_INHIBITOR	PCL	FLT3 inhibitor		0.00, 0.00	-98.37	-98.3	38.82	-98.56	45.74	-100	-93.76	-99.75	60.35	-99.7	-98.43
KD_C2_DOMAIN_CONTAINING_PROTEIN_KINASES	PCL	C2 domain containing protein kinases LOF		0.00, 0.00	-76.6	-76.52	21.4	-97.51	-100	-64.54	-99.97	NaN	-30.38	-76.6	-98.37
CP_AURORA_KINASE_INHIBITOR	PCL	Aurora kinase inhibitor		0.00, 0.00	-72.62	26.53	-92.91	-51.58	-84.55	-99.84	-60.69	-99.34	50.15	84.76	-98.14
CP_PI3K_INHIBITOR	PCL	PI3K inhibitor		0.00, 0.00	-91.76	-89.04	-44.67	-25.97	-81.11	-98.57	-99.52	-98.15	-94.48	-47.84	-98.07
CP_RAF_INHIBITOR	PCL	RAF inhibitor		30.00, 30.00	-70.1	-44.07	98.55	-99.65	57.38	-96.13	99.16	-99.94	98.74	-99.75	-97.78
CP_EGFR_INHIBITOR	PCL	EGFR inhibitor		10.00, 10.00	-78.8	-60.65	-16.8	61.64	-99.13	-99.53	-99.45	-98.6	49.14	97.56	-96.94
CP_VEGFR_INHIBITOR	PCL	VEGFR inhibitor		0.00, 0.00	-67.99	-84.31	55.46	-51.68	-23.16	-99.89	-89.29	-99.2	78.59	53.59	-96.83
CP_PROTEIN_SYNTHESIS_INHIBITOR	PCL	Protein synthesis inhibitor		0.00, 0.00	-78.85	-92.22	33.16	41.93	-47.06	-99.58	-97.49	-65.48	-62.87	-96.41	-96.5
CP_TGF_BETA_RECEPTOR_INHIBITOR	PCL	TGF beta receptor inhibitor		0.00, 0.00	-92.43	-99.82	-4.37	-99.52	-71.05	-92.28	87.81	-92.58	-96.53	61.45	-96.4
KD_STRUCTURAL_MAINTENANCE_OF_CHROMOSOMES_PROTEINS	PCL	Structural maintenance of chromosomes proteins LOF		0.00, 0.00	-82.58	-92.14	-73.01	-65.2	-92.54	-21.32	-43.24	-99.87	55.21	-99.92	-94.5
OE_HOMEOBOX_GENE	PCL	Homeobox Gene GOF		10.00, 10.00	-77.68	-44.31	-64.45	-99.43	72.87	-90.92	-93.49	54.26	98.77	-100	-92.27
CP_PDGFR_KIT_INHIBITOR	PCL	PDGFR/KIT inhibitor		10.00, 10.00	-11.56	-63.57	51.66	-83.04	40.45	-99.47	94.32	-99.64	75.42	98.56	-91.2
CP_HDAC_INHIBITOR	PCL	HDAC inhibitor		0.00, 0.00	-81	-79.95	20.92	-67.3	-99.43	-95.18	-74.14	-76.73	-82.06	-95.2	-90.11
CP_HMGCR_INHIBITOR	PCL	HMGCR inhibitor		0.00, 0.00	-60.16	-61.45	-58.87	-29.98	-22.29	-99.23	41.59	-74.84	20.38	-99.84	-89.4
CP_MTOR_INHIBITOR	PCL	MTOR inhibitor		0.00, 0.00	-71.74	-63.3	-77.2	20.59	-26.11	-66.28	-92.2	-98.68	-94.48	64.78	-89.2
CP_BETA_ADRENERGIC_RECEPTOR_AGONIST	PCL	Beta-adrenergic receptor agonist		0.00, 0.00	-54.36	-55.54	56.96	-99.41	-43.36	-98.35	-72.79	-20.47	-53.19	-24.07	-88.75
CP_MDM_INHIBITOR	PCL	MDM inhibitor		0.00, 0.00	-60.75	-99.21	-29.75	3.14	-98.97	-92.67	-60.25	-9.09	77.93	-61.26	-88.68
OE_GPCR_SUBSET	PCL	GPCR Subset GOF		0.00, 0.00	-64.49	-99.56	-51.65	-99.52	-77.34	-41.77	-33.47	-44.07	82.36	-97.73	-86.44
CP_IMPDH_INHIBITOR	PCL	IMPDH inhibitor		0.00, 0.00	-62.6	-70.37	-99.8	-26.57	-55.64	-92.61	21.79	-53.92	38.41	-69.55	-85.34
KD_SERPIN_PEPTIDASE_INHIBITORS	PCL	Serpin peptidase inhibitors LOF		0.00, 0.00	-60.48	-35.48	-85.09	-86.28	-59.66	-97.77	-30.17	-16.13	-24.14	-61.29	-83.57
CP_TOPOISOMERASE_INHIBITOR	PCL	Topoisomerase inhibitor		0.00, 0.00	-67.36	-96.57	-48.23	41.92	-54.86	-64.02	-95.34	-92.6	44.26	-70.7	-81.64
KD_TOLL_LIKE_RECEPTORS	PCL	Toll like receptors LOF		0.00, 0.00	-79.02	-69.45	-24	-48.25	-83.91	-90.97	-76.49	-93.82	-17.58	-96.54	-81.56
CP_FGFR_INHIBITOR	PCL	FGFR inhibitor		0.00, 0.00	-59.56	-41.42	10.96	-68.2	-50.92	-99.58	-99.14	-85.57	37.53	-25.14	-80.83
CP_RHO_ASSOCIATED_KINASE_INHIBITOR	PCL	Rho associated kinase inhibitor		0.00, 0.00	-60.92	-86.47	56.01	39.03	-58.37	-99.48	-90.76	-60.24	-60.92	NaN	-79.98
KD_XLMR_GROUP_1	PCL	X linked mental retardation group 1 LOF		11.11, 0.00	-94.99	-94.99	95.89	-98.79	-46.34	-98.61	NaN	60.34	-95.36	-99.96	-79.08
CP_CYCLOOXYGENASE_INHIBITOR	PCL	Cyclooxygenase inhibitor		0.00, 0.00	-38.24	-99.82	-36.73	-39.75	-98.23	59.18	74.77	-34.11	-80.06	-30.02	-77.04
CP_BILE_ACID	PCL	Bile acid		0.00, 0.00	-69.53	45.07	-97.27	68.83	-14.28	-93.99	-51.31	-70.77	-68.29	-92.57	-76.61
OE_AKT_SIGNALING	PCL	Akt Signaling GOF		0.00, 0.00	-74.5	-83.36	-97.23	-74.87	-99.94	-49.58	-82.38	78.81	-33.97	-50.21	-74.12
KD_TUMOR_NECROSIS_FACTOR_SUPERFAMILY	PCL	Tumor necrosis factor superfamily LOF		0.00, 0.00	-71	-92.96	-70.73	-71.26	-69.93	93.4	-98.1	24.48	-45.38	-99.35	-74.02
CP_GLUCOCORTICOID_RECEPTOR_AGONIST	PCL	Glucocorticoid receptor agonist		0.00, 0.00	-41.73	18.15	14.61	-91.35	-88.47	-38.82	-97.32	-13.91	-13.46	-44.64	-71.44
KD_S100_CALCIUM_BINDING_PROTEINS	PCL	S100 calcium binding proteins LOF		0.00, 0.00	-64.59	29.26	-74.81	-98.11	-56.68	-58.38	48.39	-80.69	-76.58	-53.09	-70.81
KD_MITOGEN_ACTIVATED_PROTEIN_KINASES	PCL	Mitogen activated protein kinases LOF		0.00, 0.00	-60.62	-60.02	-20.47	-88.04	-98.48	-100	67.91	-61.22	-11.81	-42.57	-68.77
CP_BACTERIAL_DNA_GYRASE_INHIBITOR	PCL	Bacterial DNA gyrase inhibitor		0.00, 0.00	-67.7	-80.94	64.94	-24.82	-80.49	-67.16	-73.89	-61.04	-50.77	-97.73	-68.23
CP_NOREPINEPHRINE_REPUTAKE_INHIBITOR	PCL	Norepinephrine reuptake inhibitor		0.00, 0.00	-47.2	-27.91	33.45	22.5	-94.68	-99.33	43.53	-96.15	43.26	-93.23	-66.48
OE_INTERLEUKINS	PCL	Interleukins GOF		0.00, 0.00	-51.13	-26.76	-54.95	-31.45	-47.31	-40.55	-75.63	-43.02	-76.49	-90.71	-63.83
KD_INTEGRIN_SUBUNITS_ALPHA	PCL	Integrin subunits alpha LOF		0.00, 0.00	-62.51	-21.26	-74.42	-23.31	-70.11	-99.21	NaN	-19.93	-31.45	-93.89	-62.51
CP_T_TYPE_CALCIUM_CHANNEL_BLOCKER	PCL	T-type calcium channel blocker		0.00, 0.00	4.45	89.2	62.08	-27.91	-24.42	-98.72	33.31	36.74	87.31	-97.76	-59.95
KD_INTEGRIN_SUBUNITS_BETA	PCL	Integrin subunits beta LOF		0.00, 0.00	-58.7	39.14	NaN	-23.17	NaN	-22.88	NaN	-99.9	-98.65	-68.72	-58.7
CP_SODIUM_CHANNEL_BLOCKER	PCL	Sodium channel blocker		0.00, 0.00	-51.44	-27.15	-68.85	10.22	-72.77	-91.23	-26.32	-87.33	-41.17	-44.56	-58.31
KD_MCM_FAMILY	PCL	MCM family LOF		0.00, 0.00	-39.2	-23.9	-84.74	-68.35	35.46	-64.05	-34.43	-39.2	32.44	NaN	-55.73
CP_BACTERIAL_30S_RIBOSOMAL_SUBUNIT_INHIBITOR	PCL	Bacterial 30S ribosomal subunit inhibitor		0.00, 0.00	-54.83	-68.43	-55.37	-34.82	-83.65	-87.82	-50.31	-27.34	-35.67	NaN	-54.83
CP_NA_K_CL_TRANSPORTER_INHIBITOR	PCL	Na-K-Cl transporter inhibitor		0.00, 0.00	-16.43	-16.43	55.63	-24.87	-61.94	58.85	86.05	15.83	-99.72	NaN	-53.33
CP_PARP_INHIBITOR	PCL	PARP inhibitor		0.00, 0.00	-33.15	42.71	-68.61	74.66	-13.51	-77.83	-30.09	-99.37	-36.2	79.37	-50.77
KD_MITOCHONDRIAL_COMPLEX_IV	PCL	Mitochondrial complex IV LOF		0.00, 0.00	-50.47	69.95	NaN	-81.56	NaN	56.81	NaN	-95.52	23.54	-73.75	-50.47
CP_TRICYCLIC_ANTIDEPRESSANT	PCL	Tricyclic antidepressant		10.00, 0.00	-38.45	-12.82	52.38	-69.43	-73.38	-98.08	-30.92	21.69	97.25	-99.5	-45.98
CP_ADENOSINE_RECEPTOR_AGONIST	PCL	Adenosine receptor agonist		0.00, 0.00	-41.52	-11.05	-56.63	-95.31	-5.52	-38.42	91.68	-18.68	-85.64	-52.71	-44.63
CP_BACTERIAL_CELL_WALL_SYNTHESIS_INHIBITOR	PCL	Bacterial cell wall synthesis inhibitor		0.00, 0.00	-43.64	-89.93	64.06	-50.56	-59.03	-40.26	79.9	-30.51	-51.08	-43.19	-44.09
OE_PURINERGIC_RECEPTORS_P2Y	PCL	Purinergic receptors P2Y GOF		0.00, 0.00	-4.98	87.46	74.18	-40.28	-94.81	-37.8	27.83	90.77	90.81	-84.55	-43.16
KD_LYSINE_ACETYLTRANSFERASES	PCL	Lysine acetyltransferases LOF		10.00, 10.00	-33.24	39.72	93.59	-63.99	-28.34	-38.13	98.67	23.48	-54.97	-82.29	-43.14
KD_SRY_SEX_DETERMINING_REGION_Y_BOXES	PCL	SRY LOF		0.00, 0.00	-53.4	-76.1	-48.41	-60.21	-58.38	-70.68	-99.88	22.46	-35.77	-23.16	-41.61
OE_WNT_FAMILY	PCL	Wnt family GOF		0.00, 0.00	-55.48	-27.88	70.6	43.05	-97.65	-71.25	-77.91	47.95	-69.4	-80.53	-41.55
KD_NADH_UBIQUINONE_OXIDOREDUCTASE_SUPERNUMERARY_SUBUNITS	PCL	NADH ubiquinone oxidoreductase supernumerary subunits LOF		0.00, 0.00	-30.13	-27.69	-51.31	-58.16	94.22	65.27	NaN	-26.91	-59.99	-30.13	-40.48
CP_IMIDAZOLINE_LIGAND	PCL	Imidazoline ligand		0.00, 0.00	-42.15	-5.19	61.31	-65.19	-98	-43.89	-65.67	-40.36	-61.78	-15.46	-40.42
KD_BMP_SIGNALING	PCL	BMP Signaling LOF		0.00, 0.00	-30.07	-98.07	-99.91	37.44	-19.94	18.56	65.06	-88.8	15	-96.63	-40.21
CP_HRH1	PCL	HRH1 antagonist		0.00, 0.00	-38.99	30.85	27.09	-59.39	-57.55	-90.83	6.43	-44.29	15.38	NaN	-38.99
KD_GENERAL_TRANSCRIPTION_FACTORS_GROUP_2	PCL	General transcription factors group 2 LOF		0.00, 0.00	-38.24	-38.2	87.11	-79.31	-31.65	-68.24	-98.22	56.85	-14.99	-67.42	-38.27
CP_SEROTONIN_RECEPTOR_ANTAGONIST	PCL	Serotonin receptor antagonist		0.00, 0.00	-27.68	-31.56	67.93	-23.79	-88.83	-98.31	74.39	-22.7	70.31	-97.96	-35.06
CP_ANDROGEN_RECEPTOR_MODULATOR	PCL	Androgen receptor modulator		0.00, 0.00	-41.94	-71.1	-42.35	11.36	-91.82	-65.22	-41.53	-22.91	-45.14	60.58	-33.32
KD_EMSY_COMPLEX	PCL	EMSY complex LOF		0.00, 0.00	-24.46	32.79	29.13	-24.46	-62.87	49.96	NaN	-81.82	-73.25	-21	-33.28
KD_BACULOVIRAL_IAP_REPEAT_DOMAIN_CONTAINING	PCL	Baculoviral IAP repeat domain containing LOF		0.00, 0.00	-34.36	-34.36	46.78	-19.04	-97.3	-83.11	NaN	28.64	-49.28	-87.54	-32.68
KD_SMAD_FAMILY	PCL	SMAD family LOF		0.00, 0.00	-40.68	-43.95	73.95	-96.43	-37.42	-63.51	41.39	23.85	-50.61	-99.92	-30.95
KD_INTERLEUKIN_RECEPTORS	PCL	Interleukin receptors LOF		0.00, 0.00	-34.2	23.53	38.13	-19.81	22.48	-54.53	-49.95	-38.09	-65.41	-67.67	-30.31
CP_REVERSE_TRANSCRIPTASE_INHIBITOR	PCL	Reverse transcriptase inhibitor		11.11, 0.00	-31.37	-41.53	-20.86	90.43	-53.08	95.24	-51.87	-69.48	-31.37	NaN	-30.17
CP_NUCLEOPHOSMIN_INHIBITOR	PCL	Nucleophosmin inhibitor		0.00, 0.00	-34.85	-59.33	NaN	-51.94	-34.85	69.95	-57.11	-46.25	53.08	44.33	-29.52
KD_NON_HOMOLOGOUS_END_JOINING	PCL	Non Homologous End Joining LOF		0.00, 0.00	-29.65	-50.3	-39.3	-64.58	-47.03	-18.97	59.19	-30.43	-17.8	27.1	-28.87
KD_RIBOSOMAL_40S_SUBUNIT	PCL	Ribosomal 40s Subunit LOF		0.00, 0.00	-29.06	-18.55	-71.03	-29.98	-28.14	-82.53	-49.76	83.1	71.5	-58.85	-25.92
CP_FXR_ANTAGONIST	PCL	FXR antagonist		0.00, 0.00	-0.98	23.15	-67.01	38.85	-22.74	-92.27	-50.67	63.02	20.77	43.74	-24.25
CP_GAMMA_SECRETASE_INHIBITOR	PCL	Gamma secretase inhibitor		0.00, 0.00	-26.19	9.86	-14.21	-28.22	15.48	-68.79	-70.39	-93.14	-67.68	90.1	-24.16
KD_NKL_SUBCLASS_HOMEOBOXES_AND_PSEUDOGENES	PCL	NKL subclass homeoboxes and pseudogenes LOF		0.00, 0.00	-23.79	-20.35	42.25	-33.43	41.34	-24.92	-35.73	83.18	-89.12	NaN	-23.79
CP_BENZODIAZEPINE_RECEPTOR_AGONIST	PCL	Benzodiazepine receptor agonist		0.00, 0.00	-42.48	-30.64	-72.57	9.8	-85.58	-68.58	NaN	-54.31	-26.33	NaN	-21.9
OE_PHOSPHOLIPASES	PCL	Phospholipases GOF		0.00, 0.00	-28.89	-36.93	-58.8	85.3	61.16	-41.74	94.59	-69.28	-61.29	80.87	-20.84
CP_SEROTONIN_RECEPTOR_AGONIST	PCL	Serotonin receptor agonist		0.00, 0.00	-36.2	-45.89	-37.35	-27.86	-81.5	-35.06	-52.04	50.34	29.08	-44.02	-20.44
KD_DNA_REPLICATION	PCL	DNA Replication LOF		10.00, 10.00	-17.67	-88.46	54.66	31.85	-37.79	-29.37	-98.02	99.37	86.61	-15.39	-19.95
KD_G2_M_CHECKPOINT	PCL	G2 M Checkpoint LOF		0.00, 0.00	-27.98	-52.01	54.94	21.6	-37.84	-94.57	-36.27	-9.4	13.88	-83.72	-19.68
CP_CALMODULIN_ANTAGONIST	PCL	Calmodulin antagonist		0.00, 0.00	-3.08	-86.8	18.81	17.76	13.3	-65.04	18.68	-91.91	-38.6	36.55	-19.46
CP_AROMATASE_INHIBITOR	PCL	Aromatase inhibitor		0.00, 0.00	-26.49	-22	-47.17	21.82	-96.03	88.76	44.43	-35.63	-30.99	-44.56	-18.29
CP_DOPAMINE_RECEPTOR_ANTAGONIST	PCL	Dopamine receptor antagonist		0.00, 0.00	-16.62	-14.94	93.67	11.04	-61.22	-98.41	-52.29	44.73	79.59	-87.66	-18.29
KD_TRACE_AMINE_RECEPTORS	PCL	Trace amine receptors LOF		0.00, 0.00	-21.97	-12.79	-25.5	-21.97	-64.02	66.7	-34.15	NaN	-38.13	33.35	-16.98
KD_AMINOACYL_TRNA_SYNTHETASES_CLASS_II	PCL	Aminoacyl tRNA synthetases class II LOF		20.00, 20.00	-17.24	-66.46	-18.05	99.07	99.74	-25.06	-81.9	-88.88	26.9	94.98	-16.43
CP_PKA_INHIBITOR	PCL	PKA inhibitor		0.00, 0.00	-0.94	-61.35	23.46	27.56	14.52	-100	14.84	-35.41	73.62	-52.35	-16.4
KD_ZINC_FINGERS_RANBP2_TYPE	PCL	Zinc fingers RanBP2 type LOF		0.00, 0.00	-22.31	-14.27	-59.12	-21.24	-27.13	25.87	-57.65	-23.39	47.35	-62.7	-15.32
KD_KRUPPEL_LIKE_TRANSCRIPTION_FACTORS	PCL	Kruppel like transcription factors LOF		10.00, 10.00	0.53	-20.46	16.32	71.21	-41.34	-48.25	38.95	97.89	-35.15	54.4	-15.25
KD_CYCLINS	PCL	Cyclins LOF		20.00, 10.00	-24.94	99.94	-95.91	-26.82	-99.78	-33.82	97.41	-23.06	57.59	-85.65	-14.33
CP_DNA_POLYMERASE_INHIBITOR	PCL	DNA polymerase inhibitor		0.00, 0.00	-15.27	-90.71	-87.62	21.9	58.45	-35.53	-8.33	-15.27	-59.3	NaN	-14.27
CP_TACHYKININ_ANTAGONIST	PCL	Tachykinin antagonist		0.00, 0.00	2.02	68.17	77.42	60.84	-43.24	-84.03	27.04	-26.55	18.25	-31.78	-14.21
CP_RETINOID_RECEPTOR_AGONIST	PCL	Retinoid receptor agonist		0.00, 0.00	-25.7	48.51	-70.82	9.08	-64.61	30.39	-72.64	-27.87	-36.79	-23.53	-11.88
CP_ESTROGEN_RECEPTOR_AGONIST	PCL	Estrogen receptor agonist		0.00, 0.00	-19.31	-71.95	43.63	-25.16	-71.3	-23.63	-54.17	-15	54.3	6.84	-11.86
CP_PROGESTERONE_RECEPTOR_AGONIST	PCL	Progesterone receptor agonist		0.00, 0.00	-18.06	-29.32	53.72	-21.3	-35.48	42.91	-85.24	-14.83	56.01	-48.15	-11.73
CP_THROMBOXANE_RECEPTOR_ANTAGONIST	PCL	Thromboxane receptor antagonist		0.00, 0.00	2.62	16.84	23.35	25.97	27.45	18.06	-54.71	-47.78	-46.4	-40.59	-11.6
CP_GABA_RECEPTOR_ANTAGONIST	PCL	GABA receptor antagonist		0.00, 0.00	-20.55	-74.89	-93.85	28.19	-15.78	3.19	-42.87	36.05	-25.33	-38.27	-11.25
CP_CALCIUM_CHANNEL_BLOCKER	PCL	Calcium channel blocker		0.00, 0.00	-9.84	-69.5	-28.94	-9.4	10.65	67.67	NaN	-24.16	53.01	NaN	-10.29
OE_SUPRESSORS_OF_CYTOKINE_SIGNALING	PCL	Supressors of cytokine signaling GOF		10.00, 10.00	-14.25	-89.08	56.98	-16.54	78.38	-55.78	97.75	-11.96	-46.09	-60.25	-8.19
KD_AKT_SIGNALING	PCL	Akt Signaling LOF		10.00, 0.00	-7.56	-7.05	-12.38	-14.86	24	-46.67	95.45	-14.12	40.67	12.24	-8.07
KD_HISTONE_DEACETYLASES	PCL	Histone deacetylases LOF		0.00, 0.00	-21.46	-46.98	87.76	-47.3	-63.27	-88.87	-35.05	28.6	43.57	30.75	-7.88
CP_ANGIOTENSIN_RECEPTOR_ANTAGONIST	PCL	Angiotensin receptor antagonist		10.00, 0.00	-0.48	62.43	-13.43	-60.16	-60.8	95.28	-28.38	32.78	16.11	6.58	-7.54
KD_CANONICAL_HIGH_MOBILITY_GROUP_PROTEINS	PCL	Canonical high mobility group proteins LOF		0.00, 0.00	-6.55	21.12	59.56	13.61	-44.5	-32.45	-19.74	-21.43	29.56	NaN	-6.55
CP_NUCLEOSIDE_REVERSE_TRANSCRIPTASE_INHIBITOR	PCL	Nucleoside reverse transcriptase inhibitor		12.50, 0.00	9.26	-19.97	24.95	87.43	-74.81	96.68	NaN	61.96	-32.72	NaN	-6.43
CP_POTASSIUM_CHANNEL_BLOCKER	PCL	Potassium channel blocker		0.00, 0.00	-16.26	-6.22	-35.63	-11.9	-16.26	-27.04	-97.55	-62.53	-14.5	NaN	-4.97
CP_POTASSIUM_CHANNEL_ACTIVATOR	PCL	Potassium channel activator		0.00, 0.00	-13.17	-48.2	47.44	31.28	-73.14	-6.05	-6.03	-59.52	-22.12	-20.3	-4.01
CP_CANNABINOID_RECEPTOR_AGONIST	PCL	Cannabinoid receptor agonist		0.00, 0.00	-21.96	53.42	-68.87	-23.27	-7.91	-38.41	-20.65	-43.59	-78.81	79.77	-3.77
KD_HOXL_SUBCLASS_HOMEOBOXES	PCL	HOXL subclass homeoboxes LOF		0.00, 0.00	-20.8	-27.16	81.92	-93.59	-25.04	-75.23	24.04	73.99	-18.83	-22.77	-3.44
CP_KCNJ11	PCL	KCNJ11 modulator		0.00, 0.00	-10.1	43.24	45.51	23.24	-24.2	19.98	-38.19	-74.61	-36.44	-16.78	-3.41
KD_AHSP_PATHWAY	PCL	AHSP Pathway LOF		0.00, 0.00	-15.15	-17.54	23.29	65.58	-29.54	-98.42	-36.98	33.35	-12.76	-51.48	6.11
KD_POLY_ADP_RIBOSE_POLYMERASES	PCL	Poly ADP ribose polymerases LOF		0.00, 0.00	22.52	41.06	NaN	-31.83	37.01	-40.9	NaN	94.96	56.76	-48.71	8.03
CP_PPAR_RECEPTOR_AGONIST	PCL	PPAR receptor agonist		10.00, 10.00	-2.46	98.85	48.39	10.92	-89.21	-14.06	-40.36	76.32	-47.22	-46.56	9.14
CP_DIHYDROFOLATE_REDUCTASE_INHIBITOR	PCL	Dihydrofolate reductase inhibitor		0.00, 0.00	-4.13	-40.72	-19.08	46.6	44.65	-34.74	48.29	-44.85	-58.72	27.26	10.82
KD_A_KINASE_ANCHORING_PROTEINS	PCL	Kinase anchoring proteins LOF		0.00, 0.00	-31.87	-94.8	-39.05	-26.16	55.26	-59.32	NaN	84.02	-31.87	-54.04	11.42
CP_PROGESTERONE_RECEPTOR_ANTAGONIST	PCL	Progesterone receptor antagonist		0.00, 0.00	-33.95	-84.53	32.93	-75.12	-79.6	-90.27	-29.44	-38.45	-22.5	76.85	14.39
KD_ALDEHYDE_DEHYDROGENASES	PCL	Aldehyde dehydrogenases LOF		0.00, 0.00	-44.86	-89.14	-44.86	40.5	26.77	-52.07	NaN	-53.67	44.88	-64.88	14.73
CP_DNA_SYNTHESIS_INHIBITOR	PCL	DNA synthesis inhibitor		0.00, 0.00	17.94	17.94	-89.04	49.91	-39.66	-71.59	38.73	88.01	55.72	NaN	15.12
KD_PI3K_SIGNALING	PCL	PI3K Signaling LOF		10.00, 10.00	-12.05	34.57	98.38	48.8	-45.32	-31.85	-32.18	-41.27	7.76	-70.26	15.74
OE_NADH_UBIQUINONE_OXIDOREDUCTASE_CORE_SUBUNITS	PCL	NADH ubiquinone oxidoreductase core subunits GOF		0.00, 0.00	15.77	-34.05	NaN	60.64	56	-30.15	53.47	-41.6	-75.9	43.78	15.77
KD_CYCLIN_DEPENDENT_KINASES	PCL	Cyclin dependent kinases LOF		0.00, 0.00	27.09	6.09	-49.6	38.34	-35.39	-63.49	70.43	50.86	54.84	85.3	15.83
KD_IL4_PATHWAY	PCL	IL4 Pathway LOF		0.00, 0.00	11.77	5.28	-32.01	-56.04	18.25	-61.88	87.97	50.19	74.92	-16.32	20.26
CP_THYMIDYLATE_SYNTHASE_INHIBITOR	PCL	Thymidylate synthase inhibitor		0.00, 0.00	-2.06	28.15	-88.52	-34.69	64.18	-61.6	-25.4	23.21	67.21	-55.97	21.27
KD_PHOSPHOLIPASES	PCL	Phospholipases LOF		0.00, 0.00	30.25	45.52	35.97	-23.05	24.53	42.34	-96.01	-22.69	88.59	83.22	21.78
KD_GATA_ZINC_FINGER_DOMAIN_CONTAINING	PCL	GATA Zinc finger domain containing LOF		0.00, 0.00	2.52	-23.18	46.56	45.45	-56.41	-62.25	61.61	91.24	-19.19	-100	24.24
KD_RNA_POLYMERASE_ENZYMES	PCL	RNA Polymerase Enzymes LOF		0.00, 0.00	25.31	-32.83	-87.85	44.7	73.3	58.1	-84.96	62.11	24.68	-25.78	25.94
KD_PRD_CLASS_HOMEOBOXES_AND_PSUDOGENES	PCL	PRD class homeoboxes and psudogenes LOF		10.00, 10.00	18.51	15.86	39.16	-59.59	21.17	-29.37	-55.7	98.27	-43.79	34.64	27.55
CP_VITAMIN_D_RECEPTOR_AGONIST	PCL	Vitamin D receptor agonist		0.00, 0.00	40.79	46.79	39.99	41.59	-54.54	-49.23	69.79	78.25	12.48	56.91	29.91
OE_TARGETS_OF_VEGFR_INHIBITORS	PCL	Targets of VEGFR inhibitors GOF		0.00, 0.00	33.54	33.54	-91.24	72.06	NaN	-50.29	66.06	-78.65	42.42	70.87	30.02
CP_HIV_PROTEASE_INHIBITOR	PCL	HIV protease inhibitor		0.00, 0.00	18.99	61.36	4.89	33.88	-91.02	-99.5	-75.79	-34.58	41.4	35.55	33.08
KD_PROTEASOME_PATHWAY	PCL	Proteasome Pathway LOF		10.00, 0.00	-7.57	-43.21	75.9	-39.78	-77.55	-45.16	18.9	96.6	80.84	-34.05	39.98
CP_ESTROGEN_RECEPTOR_ANTAGONIST	PCL	Estrogen receptor antagonist		0.00, 0.00	-24.62	61.16	5.58	-91.23	78.45	-98.01	57.46	-54.81	-68.87	-79.34	40.02
CP_CDK_INHIBITOR	PCL	CDK inhibitor		0.00, 0.00	36.31	-53.95	46.84	31.66	21.45	-75.32	21.29	63.23	92.9	65.68	40.95
CP_SIGMA_RECEPTOR_ANTAGONIST	PCL	Sigma receptor antagonist		10.00, 0.00	-11.71	65.24	14.88	-47.63	-62.25	-46.64	95.01	-38.29	85.23	-64.16	41.24
OE_SERINE_PROTEASES	PCL	Serine proteases GOF		0.00, 0.00	28.36	-82.16	-80.52	30.71	60.52	-66.7	-94.48	28.68	84.36	28.04	44.49
OE_SIRTUINS	PCL	Sirtuins GOF		10.00, 10.00	58.36	99.96	37.61	71.63	73.24	61.37	28.32	37.24	55.42	61.3	45.51
CP_IKK_INHIBITOR	PCL	IKK inhibitor		20.00, 20.00	40.75	-39.34	55.76	44.95	36.54	-99.26	-75.02	-86.74	99.55	98.8	52.15
KD_RHO_GTPASE_ACTIVATING_PROTEINS	PCL	Rho GTPase activating proteins LOF		12.50, 0.00	41.53	97.4	NaN	28.3	79.96	-27.15	NaN	90.43	-72.31	-83.68	54.77
KD_C2_DOMAIN_CONTAINING	PCL	C2 domain containing LOF		12.50, 0.00	59.94	NaN	NaN	-43.46	60.56	-33.88	-50.16	83.57	78.49	96.32	59.31
OE_LIPOCALINS	PCL	Lipocalins GOF		11.11, 11.11	60.39	100	63.63	-21.27	NaN	-73.55	-70	74.19	65.96	-37.62	60.39
KD_HEAT_SHOCK_70KDA_PROTEINS	PCL	Heat shock 70kDa proteins LOF		0.00, 0.00	27.64	-92.11	NaN	92.44	NaN	-24.18	NaN	93.95	17.73	27.64	64.65
KD_MINOR_HISTOCOMPATIBILITY_ANTIGENS	PCL	Minor histocompatibility antigens LOF		30.00, 10.00	68.52	-8.31	92.16	95.7	96.93	40.46	17.61	98.78	71.42	-33.61	65.62
KD_WNT_FAMILY	PCL	Wnt family LOF		0.00, 0.00	50.31	-73.5	-76.44	87.69	36.11	-69.58	-60.91	92.66	64.5	69.59	78.75
CP_ATP_SYNTHASE_INHIBITOR	PCL	ATP synthase inhibitor		0.00, 0.00	59.79	-13.04	77.9	72.82	87.22	-83.34	59.79	-29.53	20.93	NaN	79.85
KD_XLMR_GROUP_2	PCL	X linked mental retardation group 2 LOF		10.00, 10.00	9.09	-24.64	-66.44	-26.35	62.58	42.82	100	78.52	-74.77	-69.02	80.45
KD_UBIQUITIN_SPECIFIC_PEPTIDASES	PCL	Ubiquitin-specific peptidases LOF		20.00, 20.00	60.74	61.94	-7.83	9.72	88.21	-49.91	97.92	59.54	56.67	99.95	83.35
KD_NUCLEOPORIN	PCL	Nucleoporin LOF		20.00, 20.00	66.32	66.97	100	97.89	65.03	-95.64	39.04	88.32	65.66	-92.89	84.67
CP_RIBONUCLEOTIDE_REDUCTASE_INHIBITOR	PCL	Ribonucleotide reductase inhibitor		20.00, 20.00	84.18	81.92	-66.94	98.88	91.68	-68.01	47.93	52.79	98.58	92.72	86.44
KD_GENERAL_TRANSCRIPTION_FACTORS_GROUP_1	PCL	General transcription factors group 1 LOF		11.11, 11.11	31.03	-44.02	-62.07	-51.7	99.51	72.53	NaN	31.03	-96.04	83.56	88.01
KD_VESICULAR_TRANSPORT	PCL	Vesicular Transport LOF		30.00, 30.00	51.05	-13.02	99.28	-51.63	98.68	-98.27	43.82	58.27	98.39	-46.14	91.04
OE_LIM_CLASS_HOMEOBOXES	PCL	LIM class homeoboxes GOF		20.00, 20.00	-11.51	99.87	36.21	-96.25	44.79	-73.03	-59.22	-59.29	99.7	-81.71	92.4
OE_CELL_CYCLE_INHIBITION	PCL	Cell Cycle Inhibition GOF		40.00, 20.00	91.85	95.52	78.4	24.47	90.4	96.51	-69.93	99.9	98.17	-80.36	93.29
CP_STEROL_DEMETHYLASE_INHIBITOR	PCL	Sterol demethylase inhibitor		10.00, 10.00	62.11	99.81	93.44	-86.98	23.81	22.48	-51.06	62.23	61.99	66.52	93.59
CP_NFKB_PATHWAY_INHIBITOR	PCL	NFkB pathway inhibitor		20.00, 20.00	62.74	60	92.13	27.9	65.47	57.71	32.31	99.55	99.26	39.67	94.34
OE_NFKB_ACTIVATION	PCL	NFKB Activation GOF		30.00, 20.00	78.97	89.93	46.52	69.5	97.93	-38.55	88.44	99.77	65.75	56.38	96.5
CP_PROTEASOME_INHIBITOR	PCL	Proteasome inhibitor		60.00, 50.00	97.17	22.16	98.09	-38.45	68.49	97.56	65.19	97.94	99.67	97.5	96.83
CP_CCK_RECEPTOR_ANTAGONIST	PCL	CCK receptor antagonist		30.00, 20.00	63.17	100	-23.1	77.95	-11.52	53.35	72.98	-44.28	99.59	39.31	97.05
KD_V_TYPE_ATPASES	PCL	V type ATPases LOF		40.00, 30.00	53.38	98.62	-26.79	-35.9	21.44	-22.79	-34.25	85.32	98.27	100	97.43
CP_ATPASE_INHIBITOR	PCL	ATPase inhibitor		40.00, 40.00	79.85	75.38	-67.84	98.73	97.83	26.32	37.4	99.6	84.33	64.51	97.63
KD_EIF_PROTEINS	PCL	EIF Proteins LOF		55.56, 55.56	97.96	-98.55	39.72	99.14	97.96	42.72	NaN	-94.81	98.04	99.89	99.11
CP_PKC_INHIBITOR	PCL	PKC inhibitor		40.00, 40.00	90.06	-47.79	87.32	74.4	99.98	-95.41	92.79	-91.88	98.83	99.28	99.12
CP_GLYCOGEN_SYNTHASE_KINASE_INHIBITOR	PCL	Glycogen synthase kinase inhibitor		60.00, 50.00	97.48	-67.02	92.94	98.93	83.75	-95.78	98.13	98.99	98.6	96.84	99.36
KD_PROTEIN_PHOSPHATASE_CATALYTIC_SUBUNITS	PCL	Protein phosphatase catalytic subunits LOF		40.00, 40.00	61.27	67.43	-40.44	99.5	-59.95	-97.44	98.85	30.72	55.12	100	99.46
CP_HIF_ACTIVATOR	PCL	HIF activator		60.00, 60.00	98.64	84.19	97.81	99.47	88.51	-78.56	99.57	99.54	84.49	100	99.61
KD_APOLIPOPROTEINS	PCL	Apolipoproteins LOF		33.33, 22.22	63.39	63.39	-52.14	89.4	97.14	-53.7	-85.5	50.22	99.95	NaN	99.61
CP_TUBULIN_INHIBITOR	PCL	Tubulin inhibitor		90.00, 90.00	99.75	99.82	-45.68	99.54	99.33	99.67	99.85	99.77	99.88	99.78	99.74
CP_BCL_INHIBITOR	PCL	BCL inhibitor		60.00, 60.00	98.46	89.69	78.91	97.86	99.06	99.85	72.11	33.07	99.95	99.65	99.9
CP_PKC_ACTIVATOR	PCL	PKC activator		100.00, 100.00	99.96	99.84	99.82	99.87	99.93	99.92	100	99.99	99.99	100	99.98

## Sheet: Figure 4a Brush
id	type	name	description	pc	median_tau_score	PC3	VCAP	A375	A549	HA1E	HCC515	HT29	MCF7	HEPG2	summary
CP_MEK_INHIBITOR	PCL	MEK inhibitor		0.00, 0.00	-99.96	-40.21	-91.15	-100	-98.57	-52.83	-99.97	-100	-99.94	-100	-100
CP_SRC_INHIBITOR	PCL	SRC inhibitor		0.00, 0.00	-99.92	-99.9	-94.62	-99.94	-99.68	-100	-100	-100	-98.31	-90.51	-100
KD_C2_DOMAIN_CONTAINING_PROTEIN_KINASES	PCL	C2 domain containing protein kinases LOF		0.00, 0.00	-96.19	-99.16	40.36	-99.99	-100	69.99	-96.19	NaN	-92.09	-90.54	-100
CP_RHO_ASSOCIATED_KINASE_INHIBITOR	PCL	Rho associated kinase inhibitor		0.00, 0.00	-97.42	-98.85	-32.64	-83.28	-98.46	-100	-95.04	-95.25	-97.42	NaN	-99.97
CP_PARP_INHIBITOR	PCL	PARP inhibitor		0.00, 0.00	-99.39	-98.41	-99.51	-99.69	-66.63	-99.93	-32.17	-99.91	-13.76	-99.27	-99.91
OE_GPCR_SUBSET	PCL	GPCR Subset GOF		0.00, 0.00	-98.54	-98.56	-70.31	-99.08	-56.61	-99.52	34.16	-30.29	-99.94	-98.53	-99.84
CP_JAK_INHIBITOR	PCL	JAK inhibitor		10.00, 10.00	-75.76	-99.24	62.04	43.26	-99.99	-100	-98.9	-52.61	-27.6	99.32	-99.72
CP_HSP_INHIBITOR	PCL	HSP inhibitor		10.00, 10.00	-98.56	-98.86	98.4	-98.25	-99.72	-99.94	-98.95	-97.02	62.49	38.33	-99.5
CP_TOPOISOMERASE_INHIBITOR	PCL	Topoisomerase inhibitor		10.00, 10.00	-90.24	-99.58	70.62	99.78	47.33	-99.63	-99.4	-99.22	82.73	-81.25	-99.43
CP_HMGCR_INHIBITOR	PCL	HMGCR inhibitor		0.00, 0.00	-62.51	51.81	27.44	-91.48	23.72	-99.88	-37.44	7.49	-87.58	-100	-99.37
KD_MEDIATOR_COMPLEX	PCL	Mediator complex LOF		0.00, 0.00	-84.67	59.24	-86.84	-95.31	-54.58	17.51	67.15	-86.01	-98.96	-83.33	-99.22
CP_PKA_INHIBITOR	PCL	PKA inhibitor		0.00, 0.00	-90.59	-94.06	-54.25	-78.9	-98.49	-100	-28.78	-99.9	-72.62	-87.12	-99.19
CP_IGF_1_INHIBITOR	PCL	IGF-1 inhibitor		0.00, 0.00	-85.98	-91.15	42.98	-99.12	-80.81	-99.88	-97.58	-69.26	-57.81	41.6	-99.07
CP_TGF_BETA_RECEPTOR_INHIBITOR	PCL	TGF beta receptor inhibitor		0.00, 0.00	-91.67	-95.7	-14.06	-98.36	-99.34	-54.16	65.49	-95.59	-87.75	60.07	-98
CP_VEGFR_INHIBITOR	PCL	VEGFR inhibitor		20.00, 20.00	-70.8	-96.02	97.97	-88.88	-52.72	-99.6	84.42	-98.46	35.99	98.51	-97.64
CP_BILE_ACID	PCL	Bile acid		0.00, 0.00	-85.7	12.46	-99.78	-42.82	-12.46	-91.53	-98.05	-71.83	-79.88	-94.01	-97.39
CP_P38_MAPK_INHIBITOR	PCL	P38 MAPK inhibitor		10.00, 10.00	-77.84	-58.55	-36.12	-98.19	-100	-66.25	-89.43	-100	-44.45	99.62	-97.16
KD_S100_CALCIUM_BINDING_PROTEINS	PCL	S100 calcium binding proteins LOF		0.00, 0.00	-86.01	-81.43	50.63	-90.6	28.23	-99.01	90.97	-67.51	-99.29	-96.76	-96.97
KD_INTEGRIN_SUBUNITS_BETA	PCL	Integrin subunits beta LOF		0.00, 0.00	-95.98	-98.17	NaN	-55.33	NaN	-20.21	NaN	-99.93	-99.65	-91.79	-95.98
CP_BETA_ADRENERGIC_RECEPTOR_AGONIST	PCL	Beta-adrenergic receptor agonist		10.00, 10.00	-48.35	-99.34	98.29	-99.42	-53	-87.67	-19.59	-14.11	-43.71	-12.44	-95.8
CP_BROMODOMAIN_INHIBITOR	PCL	Bromodomain Inhibitor		10.00, 10.00	-58.53	89.46	98.95	93.35	-99.5	-97.75	-87.48	88.58	-29.58	-99.32	-94.91
CP_EGFR_INHIBITOR	PCL	EGFR inhibitor		30.00, 10.00	-87.38	-84.47	96.18	96.78	-90.28	-99.34	-99.45	-94.35	63.21	99.84	-92.82
CP_RAF_INHIBITOR	PCL	RAF inhibitor		10.00, 10.00	-14.47	55.9	76.04	-99.98	81.94	-84.85	94.04	-99.96	100	-91.28	-92.42
OE_INTERLEUKINS	PCL	Interleukins GOF		0.00, 0.00	-50.88	-85.18	-72.26	17.91	79	-98.48	-29.49	93.72	31.65	-99.92	-90.42
CP_IMPDH_INHIBITOR	PCL	IMPDH inhibitor		0.00, 0.00	-86.22	-94.03	-96.77	-90.52	-53.01	-91.72	82.58	-82.98	51.14	-57.13	-89.46
CP_ADENOSINE_RECEPTOR_AGONIST	PCL	Adenosine receptor agonist		10.00, 10.00	-77.74	-98.81	-70.98	-98.97	-95.85	-3.02	99.66	-6.11	-99.48	22.09	-84.5
KD_STRUCTURAL_MAINTENANCE_OF_CHROMOSOMES_PROTEINS	PCL	Structural maintenance of chromosomes proteins LOF		0.00, 0.00	-74.44	-58.19	-83.26	-85.7	-65.9	-22.91	-45.75	-99.93	28.43	-92.03	-82.97
CP_SEROTONIN_RECEPTOR_AGONIST	PCL	Serotonin receptor agonist		0.00, 0.00	-84.27	-23.6	-92.51	-99.16	-82.11	-98.08	-44.36	-86.43	40.1	-92.77	-80.86
CP_PI3K_INHIBITOR	PCL	PI3K inhibitor		0.00, 0.00	-70.45	-55.03	51.95	40.57	-71.13	-69.77	-99.31	-97.21	-51.09	-96.91	-79.8
CP_BACTERIAL_CELL_WALL_SYNTHESIS_INHIBITOR	PCL	Bacterial cell wall synthesis inhibitor		0.00, 0.00	-42.75	-96.39	11.43	-21.6	-51.92	17.17	-25.95	-33.58	-96.27	-90.07	-79.17
CP_FGFR_INHIBITOR	PCL	FGFR inhibitor		10.00, 0.00	-68.24	-99.04	95.95	93.63	-40.65	-58.15	-85.04	-81.83	-81.57	65.09	-78.34
CP_POTASSIUM_CHANNEL_ACTIVATOR	PCL	Potassium channel activator		0.00, 0.00	-60.18	-52.91	-41.31	-59.69	-99.31	3.34	-52.87	-86.94	-60.68	-63.62	-67.21
CP_MDM_INHIBITOR	PCL	MDM inhibitor		0.00, 0.00	-66.77	-90.05	-40.27	-16.34	-96.99	17.88	-85.35	70.56	-88.36	-67.45	-66.09
CP_NOREPINEPHRINE_REPUTAKE_INHIBITOR	PCL	Norepinephrine reuptake inhibitor		0.00, 0.00	-28.68	45.52	91.5	19.67	-92.14	-98.15	-45.89	65.99	-11.48	-99.83	-64.56
CP_BACTERIAL_DNA_GYRASE_INHIBITOR	PCL	Bacterial DNA gyrase inhibitor		0.00, 0.00	-64.96	-78.45	25.95	-49.01	-24.99	-66.15	-98.68	-45.98	-82.29	-89.5	-63.77
CP_HIV_PROTEASE_INHIBITOR	PCL	HIV protease inhibitor		0.00, 0.00	-42.35	83.79	-90.88	-30.87	-53.82	-97.5	20.01	25.24	-75.67	-16.66	-61.23
OE_AKT_SIGNALING	PCL	Akt Signaling GOF		0.00, 0.00	-51.17	58.12	-47.29	-64.77	-98.11	-50.38	-66.52	90.1	74.43	-51.96	-58.24
KD_NADH_UBIQUINONE_OXIDOREDUCTASE_SUPERNUMERARY_SUBUNITS	PCL	NADH ubiquinone oxidoreductase supernumerary subunits LOF		0.00, 0.00	-48.69	-34.35	-63.97	-26.39	-77.14	-29.98	NaN	-9.37	-71.26	-48.69	-56.16
CP_ANGIOTENSIN_RECEPTOR_ANTAGONIST	PCL	Angiotensin receptor antagonist		0.00, 0.00	-54.68	-53.36	-18.75	-96.88	-51.43	34.67	-66.25	-60.89	-78.12	-42.86	-56.01
CP_KCNJ11	PCL	KCNJ11 modulator		0.00, 0.00	-33.25	-30.34	-27.2	-26.18	-37.06	-27.77	-57.32	-36.17	-97.32	-27.33	-54.37
CP_GLYCOGEN_SYNTHASE_KINASE_INHIBITOR	PCL	Glycogen synthase kinase inhibitor		0.00, 0.00	-49.02	-92.75	-45.2	-87.73	-95.11	-99.92	89.94	86.15	31.4	76.19	-52.83
CP_NUCLEOSIDE_REVERSE_TRANSCRIPTASE_INHIBITOR	PCL	Nucleoside reverse transcriptase inhibitor		0.00, 0.00	-58.46	-80.9	-82.09	-71.73	-52.91	83.42	NaN	54.79	-64.01	NaN	-52.69
KD_INTEGRIN_SUBUNITS_ALPHA	PCL	Integrin subunits alpha LOF		0.00, 0.00	-39.79	-21.99	89.11	-24.52	-39.79	-89.58	NaN	-18.12	-87.56	-99.58	-51.07
CP_CANNABINOID_RECEPTOR_AGONIST	PCL	Cannabinoid receptor agonist		10.00, 10.00	-40.82	98.18	-91.88	20.87	-35.57	-46.06	-47	-20.04	-90.18	94.87	-50.59
OE_WNT_FAMILY	PCL	Wnt family GOF		0.00, 0.00	-41.54	63.46	-45.78	-38.11	45.07	-94.8	-41.17	-41.92	-97.83	71.54	-50.47
CP_STEROL_DEMETHYLASE_INHIBITOR	PCL	Sterol demethylase inhibitor		10.00, 0.00	-11.95	97.21	-88.43	-96.78	-63.88	25.6	47.05	64.94	65.27	-55.23	-49.5
CP_IMIDAZOLINE_LIGAND	PCL	Imidazoline ligand		0.00, 0.00	-54.16	-44.85	-57.5	-76.03	-99.46	-2.84	-50.81	-89.93	-93.04	-24.73	-48.76
KD_A_KINASE_ANCHORING_PROTEINS	PCL	Kinase anchoring proteins LOF		11.11, 11.11	-25.88	-57.76	99.96	-25.88	41.25	-87.89	NaN	76.99	-22.96	-86.54	-47.89
CP_BACTERIAL_30S_RIBOSOMAL_SUBUNIT_INHIBITOR	PCL	Bacterial 30S ribosomal subunit inhibitor		0.00, 0.00	-47.36	-9.32	-38.78	-55.97	-98.54	41.59	33.19	-83.82	-55.24	NaN	-47.36
CP_TACHYKININ_ANTAGONIST	PCL	Tachykinin antagonist		0.00, 0.00	-51.39	94.38	60.42	-73.89	-87.69	-60.98	68.61	35.13	-55.99	-55.64	-47.13
CP_SIGMA_RECEPTOR_ANTAGONIST	PCL	Sigma receptor antagonist		0.00, 0.00	-32.08	14.83	35.36	-30.62	-60.61	-73.31	79.56	-33.54	-13.48	-91.35	-46.56
CP_RETINOID_RECEPTOR_AGONIST	PCL	Retinoid receptor agonist		0.00, 0.00	-38.36	8.41	19.05	9.2	-95.32	-53.72	-33.62	21.23	-43.1	-99.73	-46.33
KD_SERPIN_PEPTIDASE_INHIBITORS	PCL	Serpin peptidase inhibitors LOF		0.00, 0.00	-49.5	-56.76	72.16	-66.92	-30.28	-51.8	-47.2	-74.39	37.17	-90.87	-44.98
CP_SODIUM_CHANNEL_BLOCKER	PCL	Sodium channel blocker		0.00, 0.00	-48.09	30.87	-52.19	36.37	-68.81	-97.87	-85.2	-28.19	-56.57	25.53	-44
KD_TOLL_LIKE_RECEPTORS	PCL	Toll like receptors LOF		0.00, 0.00	-41.77	9.75	-30.18	-41.62	-62.45	-39.7	-51.3	-100	23.84	-99.81	-41.92
CP_GLUCOCORTICOID_RECEPTOR_AGONIST	PCL	Glucocorticoid receptor agonist		0.00, 0.00	-17.53	-70.14	4.78	-93.54	93.47	41.61	-94.72	5.35	-16.36	-18.69	-39.99
KD_SRY_SEX_DETERMINING_REGION_Y_BOXES	PCL	SRY LOF		0.00, 0.00	-43.03	-88.37	27.93	42.75	-45.48	-58.94	-100	14.05	-58.44	-40.58	-39.38
KD_AHSP_PATHWAY	PCL	AHSP Pathway LOF		10.00, 10.00	-21.14	-24.45	-96.14	92.49	-17.83	51.81	-85.57	98.55	11.88	-39	-37.63
OE_PHOSPHOLIPASES	PCL	Phospholipases GOF		10.00, 0.00	-38.88	-41.78	87.02	-54.61	96.53	-90.01	-82.58	-19.5	-29.15	-57.71	-35.97
CP_ANDROGEN_RECEPTOR_MODULATOR	PCL	Androgen receptor modulator		10.00, 0.00	-35.51	-36.25	97.42	-8.41	-42.8	-83.91	-54.46	-14.84	-52.97	-27.94	-34.78
CP_PROGESTERONE_RECEPTOR_ANTAGONIST	PCL	Progesterone receptor antagonist		0.00, 0.00	-32.89	-18.49	84.34	-55.77	-42.67	-100	-33.71	-10.4	-45.54	37.25	-32.06
CP_ESTROGEN_RECEPTOR_AGONIST	PCL	Estrogen receptor agonist		0.00, 0.00	-24.4	-73.92	44.41	-55.44	-13.85	-68.74	-66.97	-15.07	29.48	-18.02	-30.78
CP_HRH1	PCL	HRH1 antagonist		0.00, 0.00	-33.33	-33.33	-55.9	34.42	-40.61	-63	59.05	-80.88	15.37	NaN	-30.39
KD_AMINOACYL_TRNA_SYNTHETASES_CLASS_II	PCL	Aminoacyl tRNA synthetases class II LOF		0.00, 0.00	-34.02	-47.66	-94.19	28.33	-5.21	-40.91	-36.67	-99.47	23.32	-31.38	-27.84
CP_TRICYCLIC_ANTIDEPRESSANT	PCL	Tricyclic antidepressant		0.00, 0.00	-30.46	-22.92	91.86	-50.08	-35.72	-97.65	-33.53	80.11	25.38	-100	-27.39
KD_NON_HOMOLOGOUS_END_JOINING	PCL	Non Homologous End Joining LOF		0.00, 0.00	-36.03	-83.74	-42.94	-29.13	25.5	-24	65.22	-51.28	-51.93	-55.05	-25.19
CP_CALCIUM_CHANNEL_BLOCKER	PCL	Calcium channel blocker		0.00, 0.00	-3.41	30.93	-18.74	11.85	-73.53	84.13	NaN	-18.68	26.52	NaN	-25.09
CP_BENZODIAZEPINE_RECEPTOR_AGONIST	PCL	Benzodiazepine receptor agonist		0.00, 0.00	-44.17	-95.93	-51.39	8.65	-98.38	28.65	NaN	-67.71	-36.95	NaN	-24.28
CP_GAMMA_SECRETASE_INHIBITOR	PCL	Gamma secretase inhibitor		0.00, 0.00	-22.05	25.28	-42.01	-19.94	-20.54	17.05	-75.37	-96.97	-30.7	89.77	-23.55
KD_MCM_FAMILY	PCL	MCM family LOF		0.00, 0.00	-22.82	26.09	-100	-22.82	76.28	-27.99	-90.83	-79.45	17.44	NaN	-22.62
KD_KRUPPEL_LIKE_TRANSCRIPTION_FACTORS	PCL	Kruppel like transcription factors LOF		0.00, 0.00	-19.03	-17.57	-32.83	73.68	55.64	-37.4	-72.09	14.92	-56.49	36.34	-20.5
CP_NA_K_CL_TRANSPORTER_INHIBITOR	PCL	Na-K-Cl transporter inhibitor		0.00, 0.00	-23.61	-55.23	26.39	-61.19	-23.61	-21.92	60.62	-24.79	-63.04	NaN	-20.36
CP_NUCLEOPHOSMIN_INHIBITOR	PCL	Nucleophosmin inhibitor		0.00, 0.00	27.4	27.4	NaN	44.32	32.95	71.95	-31.38	55.6	-60.75	-53.08	-20.03
KD_MITOCHONDRIAL_COMPLEX_IV	PCL	Mitochondrial complex IV LOF		0.00, 0.00	-41.85	-52.48	NaN	-58.4	NaN	-32.35	NaN	-93.65	-41.85	22.47	-17.43
KD_PI3K_SIGNALING	PCL	PI3K Signaling LOF		0.00, 0.00	-15.42	-35.34	28.1	31.76	-44.79	-39.22	33.25	7.08	-13.61	-97.4	-17.23
KD_PHOSPHOLIPASES	PCL	Phospholipases LOF		0.00, 0.00	-33.44	-47.73	-47.41	-52.9	-28.92	29.71	-48.64	-23.25	15.51	-37.96	-16.82
CP_DOPAMINE_RECEPTOR_ANTAGONIST	PCL	Dopamine receptor antagonist		10.00, 10.00	-3.16	27.71	91.97	10.13	-92.27	-97.83	-62	92.78	98.92	-99.71	-16.44
KD_GENERAL_TRANSCRIPTION_FACTORS_GROUP_2	PCL	General transcription factors group 2 LOF		0.00, 0.00	-25.25	-99.22	-92.16	25.64	-37.46	-34.19	-99.94	58.33	-6.2	52.61	-16.31
OE_TARGETS_OF_VEGFR_INHIBITORS	PCL	Targets of VEGFR inhibitors GOF		0.00, 0.00	-42.13	-87.61	92.14	-96.74	NaN	-44.38	-42.13	41.97	79.32	-42.89	-15.97
KD_ZINC_FINGERS_RANBP2_TYPE	PCL	Zinc fingers RanBP2 type LOF		0.00, 0.00	-21.83	-12.05	-16.95	-26.71	23.62	-73.28	-72.02	-32.18	27.31	-49.77	-15.88
CP_GABA_RECEPTOR_ANTAGONIST	PCL	GABA receptor antagonist		0.00, 0.00	-21.41	-24.7	-29.16	-18.13	-32.1	50.02	-45.6	26.95	21.16	-81.81	-15.39
KD_BACULOVIRAL_IAP_REPEAT_DOMAIN_CONTAINING	PCL	Baculoviral IAP repeat domain containing LOF		0.00, 0.00	12.7	-99.15	23.11	73.18	12.7	-59.25	NaN	16.99	-39.54	63.16	-15.28
CP_CDK_INHIBITOR	PCL	CDK inhibitor		0.00, 0.00	19.59	-83.43	60.92	-36.88	23.93	-99.84	15.25	70.34	34.89	46.49	-15.08
CP_FXR_ANTAGONIST	PCL	FXR antagonist		0.00, 0.00	-32.77	-49.03	66	-36.17	-25.52	-39.77	-42.05	42.04	-29.37	-67.65	-12.75
KD_CANONICAL_HIGH_MOBILITY_GROUP_PROTEINS	PCL	Canonical high mobility group proteins LOF		0.00, 0.00	-24.09	-14.7	-24.09	-55.22	-28.35	-71.95	-62.09	-19.19	29.48	NaN	-11.49
KD_CYCLINS	PCL	Cyclins LOF		20.00, 20.00	-20.8	100	-60.05	13.27	-64.21	-31.38	99.94	-36.26	65.72	-93.53	-10.22
KD_BMP_SIGNALING	PCL	BMP Signaling LOF		10.00, 10.00	-14.51	-96.86	-19.99	92.51	-36.7	-21.69	74.77	100	39.75	-19.53	-9.48
KD_TRACE_AMINE_RECEPTORS	PCL	Trace amine receptors LOF		0.00, 0.00	-11.37	-9.52	-11.37	-64.43	-38.11	87.05	-74.18	NaN	-44	69.76	-9.14
OE_SUPRESSORS_OF_CYTOKINE_SIGNALING	PCL	Supressors of cytokine signaling GOF		0.00, 0.00	-11	-95.45	35.28	-11.23	-40.69	-36.22	51.28	-10.78	46.64	-46.2	-8.16
CP_PPAR_RECEPTOR_AGONIST	PCL	PPAR receptor agonist		0.00, 0.00	-21.1	30.98	-92.78	7.93	-42.19	-41.01	-60.36	30.37	-19.35	-22.85	-7.72
CP_CYCLOOXYGENASE_INHIBITOR	PCL	Cyclooxygenase inhibitor		0.00, 0.00	-7.31	-73.44	-5.34	25.25	-63.94	78.91	-52.21	-4.69	-65.49	-7.16	-7.46
OE_LIPOCALINS	PCL	Lipocalins GOF		0.00, 0.00	-6.63	91.63	44.08	-9.71	NaN	-41.37	-99.02	78.71	-50.89	41.61	-6.63
CP_PROGESTERONE_RECEPTOR_AGONIST	PCL	Progesterone receptor agonist		10.00, 0.00	-6.8	-7.02	95.61	-62.07	36.79	-76.16	-64.02	15.9	79.63	-71.91	-6.57
KD_G2_M_CHECKPOINT	PCL	G2 M Checkpoint LOF		0.00, 0.00	-8.46	-35.89	58.03	4.95	-17.77	22.75	-59.94	-10.49	18.39	-93.94	-6.44
CP_THROMBOXANE_RECEPTOR_ANTAGONIST	PCL	Thromboxane receptor antagonist		0.00, 0.00	-15.5	-18.32	25.73	44.54	-12.68	19.9	-34.46	-82.38	-52.78	-23.13	-6.15
CP_DNA_POLYMERASE_INHIBITOR	PCL	DNA polymerase inhibitor		0.00, 0.00	-20.95	11.54	-91.76	-20.95	27.14	-36.81	-9.17	-25.04	-27.84	NaN	-5.6
CP_CALMODULIN_ANTAGONIST	PCL	Calmodulin antagonist		0.00, 0.00	-25.17	28.68	-32.81	-39.73	-46.24	-17.53	24.7	-89.41	-7.14	-84.25	-4.72
CP_REVERSE_TRANSCRIPTASE_INHIBITOR	PCL	Reverse transcriptase inhibitor		0.00, 0.00	-13.39	-89.65	-35.15	-13.39	-28.97	85.61	50.06	-7.35	-74.23	NaN	-3.81
KD_SMAD_FAMILY	PCL	SMAD family LOF		0.00, 0.00	-15.7	-47.71	-42.03	-38.61	28.79	-28.26	30.21	11.55	7.1	-70.68	-3.13
CP_AROMATASE_INHIBITOR	PCL	Aromatase inhibitor		0.00, 0.00	6.14	-79.13	91.86	17.88	13.69	52.07	-20.78	-28.52	-10.9	29.09	-1.4
CP_POTASSIUM_CHANNEL_BLOCKER	PCL	Potassium channel blocker		0.00, 0.00	-0.61	-58.31	6.15	78.96	-68.41	29.02	-92.64	-8.19	43.26	NaN	-0.61
CP_SEROTONIN_RECEPTOR_ANTAGONIST	PCL	Serotonin receptor antagonist		10.00, 0.00	7.87	28.87	97	12.23	-88.56	-95.45	-36.01	53.36	88.32	-84.49	3.51
KD_IL4_PATHWAY	PCL	IL4 Pathway LOF		0.00, 0.00	17.95	19.13	21.91	12.54	21.52	-54.76	77.29	-6.53	92.36	16.77	3.6
KD_AKT_SIGNALING	PCL	Akt Signaling LOF		0.00, 0.00	19.51	-4.35	23.51	17.87	49.09	-37.7	80.47	-11.55	63.42	21.15	3.7
KD_EMSY_COMPLEX	PCL	EMSY complex LOF		11.11, 11.11	18.41	99.94	18.41	57.77	14.9	30.1	NaN	25.99	-47.26	-10.47	3.97
KD_INTERLEUKIN_RECEPTORS	PCL	Interleukin receptors LOF		0.00, 0.00	15.51	25.7	40.72	16.28	14.74	-48.06	66.05	-22.75	-36.84	23.47	4.13
KD_LYSINE_ACETYLTRANSFERASES	PCL	Lysine acetyltransferases LOF		10.00, 10.00	14.6	60.04	99.91	62.24	-28.34	-32.3	91.34	-17.11	22.59	-44.24	6.6
KD_HOXL_SUBCLASS_HOMEOBOXES	PCL	HOXL subclass homeoboxes LOF		0.00, 0.00	16	24.44	65.21	72.76	-31.48	-52.38	-15.04	85.09	29.61	-19.91	7.55
OE_SERINE_PROTEASES	PCL	Serine proteases GOF		10.00, 10.00	20.73	-69.02	-20.89	93.54	30.93	22.11	57.65	19.34	99.16	-45.18	8.28
KD_ALDEHYDE_DEHYDROGENASES	PCL	Aldehyde dehydrogenases LOF		22.22, 11.11	10.54	99.04	-29.95	35.48	-12.48	-25.08	NaN	-23.32	96.19	11.62	10.54
CP_DIHYDROFOLATE_REDUCTASE_INHIBITOR	PCL	Dihydrofolate reductase inhibitor		0.00, 0.00	14.11	-32.4	16.16	-11.53	50.41	41.55	-30.35	-92.71	20.04	33.58	12.07
KD_NKL_SUBCLASS_HOMEOBOXES_AND_PSEUDOGENES	PCL	NKL subclass homeoboxes and pseudogenes LOF		11.11, 11.11	24.48	24.48	69.21	-51.11	98.1	-24.84	78.69	50.92	-49.47	NaN	16.22
KD_XLMR_GROUP_1	PCL	X linked mental retardation group 1 LOF		11.11, 11.11	18.54	-99.89	-79.52	91.41	99.96	-98.77	NaN	34.29	46.11	-51.44	18.54
KD_POLY_ADP_RIBOSE_POLYMERASES	PCL	Poly ADP ribose polymerases LOF		12.50, 12.50	49.24	66.82	NaN	-99.88	31.67	78.75	NaN	73.92	98	-39.19	20.12
OE_SIRTUINS	PCL	Sirtuins GOF		0.00, 0.00	34.36	94.63	84.15	74.57	-68.34	-27.9	28.56	45.77	22.79	40.15	21.61
KD_CYCLIN_DEPENDENT_KINASES	PCL	Cyclin dependent kinases LOF		0.00, 0.00	19.63	15.13	-96.5	-31.74	93.86	16.61	11.18	58.85	29.22	87.43	22.65
CP_AURORA_KINASE_INHIBITOR	PCL	Aurora kinase inhibitor		10.00, 10.00	26.73	38.97	99.12	22.51	-71.44	-99.91	-37.74	-98.92	65.01	94.62	30.94
KD_C2_DOMAIN_CONTAINING	PCL	C2 domain containing LOF		0.00, 0.00	7.18	NaN	NaN	-22.63	-77.77	-29.13	-17.93	82.32	58.73	80.85	32.29
KD_RIBOSOMAL_40S_SUBUNIT	PCL	Ribosomal 40s Subunit LOF		20.00, 20.00	24.61	15.14	71.07	58.16	-18.3	-87.31	-22.85	99.88	98.65	-39.78	34.08
KD_RNA_POLYMERASE_ENZYMES	PCL	RNA Polymerase Enzymes LOF		10.00, 10.00	35.4	-23.9	64.8	33.79	28.1	-16.03	23.55	98.67	37	37.58	37.52
KD_GATA_ZINC_FINGER_DOMAIN_CONTAINING	PCL	GATA Zinc finger domain containing LOF		10.00, 10.00	36.4	31.08	-22.71	99.98	30.05	-61.04	70.96	56.05	58.31	-99.52	41.73
CP_THYMIDYLATE_SYNTHASE_INHIBITOR	PCL	Thymidylate synthase inhibitor		10.00, 10.00	3.08	99.41	-27.47	-44.81	49.42	-32.89	-13.88	20.03	78.99	-49.48	43.87
CP_DNA_DEPENDENT_PROTEIN_KINASE_INHIBITOR	PCL	DNA dependent protein kinase inhibitor		10.00, 10.00	10.67	70.77	98.8	44.54	-75.37	56.13	-84.35	-97.12	-23.21	-96.38	48.07
KD_DNA_REPLICATION	PCL	DNA Replication LOF		20.00, 20.00	38.62	20.01	46.2	-24.82	31.04	26.52	-35.81	99.76	100	54.24	50.71
CP_ESTROGEN_RECEPTOR_ANTAGONIST	PCL	Estrogen receptor antagonist		0.00, 0.00	60.6	81.29	68.9	-61.21	87.94	-95.99	74.87	72.11	-33.56	-41.03	52.29
OE_HOMEOBOX_GENE	PCL	Homeobox Gene GOF		10.00, 10.00	43.33	83.6	88.68	-97.59	46.4	40.25	-66.95	-23.48	99.92	-95.65	65.45
KD_TUMOR_NECROSIS_FACTOR_SUPERFAMILY	PCL	Tumor necrosis factor superfamily LOF		10.00, 10.00	30.07	89.37	40.3	15.79	99.71	94.98	-38.28	19.84	18.01	-67.24	67.9
KD_PRD_CLASS_HOMEOBOXES_AND_PSUDOGENES	PCL	PRD class homeoboxes and psudogenes LOF		10.00, 0.00	56.95	24.3	77.18	-19.17	65.1	48.81	43.81	96.7	40.06	66.42	69.06
KD_V_TYPE_ATPASES	PCL	V type ATPases LOF		40.00, 30.00	59.58	99.47	49.5	-24.89	-14.2	-41.3	-48.17	96.7	99.53	99.99	69.65
KD_MITOGEN_ACTIVATED_PROTEIN_KINASES	PCL	Mitogen activated protein kinases LOF		10.00, 10.00	-40.37	-46.92	97.96	-74.23	-33.82	-55.58	5.23	-99.11	-67.77	67.77	73.38
CP_HDAC_INHIBITOR	PCL	HDAC inhibitor		20.00, 10.00	67.27	97.04	99.41	76.42	-44.77	51.69	65.22	63.19	69.32	-67.04	75.95
CP_VITAMIN_D_RECEPTOR_AGONIST	PCL	Vitamin D receptor agonist		0.00, 0.00	35.73	92.52	41.48	-18.48	-14.13	71.8	-57.95	60.38	29.99	-74.37	77.62
KD_GENERAL_TRANSCRIPTION_FACTORS_GROUP_1	PCL	General transcription factors group 1 LOF		11.11, 11.11	49.33	-28.65	-96.95	56	-31.74	99.93	NaN	49.33	-99	87.5	81.37
OE_NADH_UBIQUINONE_OXIDOREDUCTASE_CORE_SUBUNITS	PCL	NADH ubiquinone oxidoreductase core subunits GOF		11.11, 11.11	78.55	93.66	NaN	78.55	100	-28.98	81.88	33.98	-74.27	-25.48	81.72
OE_PURINERGIC_RECEPTORS_P2Y	PCL	Purinergic receptors P2Y GOF		20.00, 20.00	38.85	99.99	40.96	36.75	-98.98	-27.5	11.66	-23.29	97.86	56.63	82.95
CP_MTOR_INHIBITOR	PCL	MTOR inhibitor		10.00, 10.00	75.56	84.35	62.44	81.53	69.58	92.08	61.42	-93.62	31.25	99.82	85.6
CP_PDGFR_KIT_INHIBITOR	PCL	PDGFR/KIT inhibitor		10.00, 10.00	81.58	-99.26	76.3	-60.78	92.15	-99.79	91.85	-99.36	88.7	99.63	86.86
KD_NUCLEOPORIN	PCL	Nucleoporin LOF		20.00, 20.00	79.99	64.68	93.74	71.88	99.95	-59.42	-34.51	99.74	88.1	-37.61	88.74
OE_LIM_CLASS_HOMEOBOXES	PCL	LIM class homeoboxes GOF		20.00, 20.00	9.36	99.75	-47.18	-98.29	88.63	-40.49	-40.61	-95.8	99.25	59.22	89.73
CP_DNA_SYNTHESIS_INHIBITOR	PCL	DNA synthesis inhibitor		33.33, 22.22	63.2	-35.92	96.39	63.2	-26.89	-64.58	99.66	41.43	98.25	NaN	90.1
KD_HISTONE_DEACETYLASES	PCL	Histone deacetylases LOF		10.00, 0.00	51.75	81.27	61.52	20.33	20.97	96.8	32.14	37.33	41.97	82.68	90.25
CP_PKC_INHIBITOR	PCL	PKC inhibitor		30.00, 20.00	45.06	-99.74	27.21	-34.29	96.02	-99.86	98.97	-86.06	62.92	100	92.69
OE_CELL_CYCLE_INHIBITION	PCL	Cell Cycle Inhibition GOF		30.00, 10.00	84.94	88.99	95.94	26.82	80.9	99.34	-59.71	71.55	95.22	57.23	93.82
CP_ATP_SYNTHASE_INHIBITOR	PCL	ATP synthase inhibitor		11.11, 11.11	79.01	79.01	27.98	97.97	87.87	88.14	55.84	-76.44	64.34	NaN	94.51
CP_CCK_RECEPTOR_ANTAGONIST	PCL	CCK receptor antagonist		40.00, 30.00	78.24	100	-28.11	46.41	7.52	29.13	61.69	96.32	100	99.74	94.79
CP_FLT3_INHIBITOR	PCL	FLT3 inhibitor		20.00, 10.00	72.13	-96.12	97.28	-88.7	90.37	-100	53.88	-97.89	92.56	98.32	94.91
KD_UBIQUITIN_SPECIFIC_PEPTIDASES	PCL	Ubiquitin-specific peptidases LOF		40.00, 30.00	75.45	39.49	98.16	7.74	51.65	89.56	100	-22.42	61.35	100	95.28
KD_HEAT_SHOCK_70KDA_PROTEINS	PCL	Heat shock 70kDa proteins LOF		14.29, 0.00	89.82	-96.56	NaN	88.32	NaN	-22.52	NaN	91.63	89.82	94.2	97.13
KD_XLMR_GROUP_2	PCL	X linked mental retardation group 2 LOF		30.00, 20.00	76.73	64.68	99.08	-7.83	88.03	92.14	99.63	65.43	-27.04	-94.15	97.38
KD_PROTEASOME_PATHWAY	PCL	Proteasome Pathway LOF		50.00, 50.00	74.66	98.4	97.88	27.7	-71.06	-22.07	51.81	99.9	98.85	13.39	97.51
KD_RHO_GTPASE_ACTIVATING_PROTEINS	PCL	Rho GTPase activating proteins LOF		62.50, 62.50	97.54	99.36	NaN	97.53	100	23.61	NaN	99.22	21.49	74.6	97.55
KD_VESICULAR_TRANSPORT	PCL	Vesicular Transport LOF		50.00, 30.00	61.4	-17.6	99.93	27.73	95.75	-99.86	14.51	95.07	99.95	-39.08	98.48
KD_EIF_PROTEINS	PCL	EIF Proteins LOF		44.44, 33.33	78.2	-99.86	-38.99	99.91	96.75	48.56	NaN	-45.13	78.2	99.48	98.54
CP_LEUCINE_RICH_REPEAT_KINASE_INHIBITOR	PCL	Leucine rich repeat kinase inhibitor		50.00, 20.00	90.96	95.11	99.23	95.55	-78.29	95.05	-76.47	86.87	36.1	-97.89	98.68
KD_WNT_FAMILY	PCL	Wnt family LOF		20.00, 20.00	79.3	46.14	99.89	82.94	76.35	79.61	44.24	80.76	46.37	78.98	98.9
CP_T_TYPE_CALCIUM_CHANNEL_BLOCKER	PCL	T-type calcium channel blocker		60.00, 50.00	97.73	99.98	91.34	99.69	-25.06	-98	96.36	99.77	100	-99.52	99.1
KD_PROTEIN_PHOSPHATASE_CATALYTIC_SUBUNITS	PCL	Protein phosphatase catalytic subunits LOF		40.00, 20.00	77.94	96.27	96.03	38.93	41.26	-91.84	83.17	28.16	72.71	99.97	99.4
OE_FOS_TRANSCRIPTION_FACTOR_FAMILY	PCL	FOS transcription factor family GOF		20.00, 20.00	81.85	73.74	90.2	-97.38	85.95	85.52	-31.72	-100	100	78.19	99.6
CP_NFKB_PATHWAY_INHIBITOR	PCL	NFkB pathway inhibitor		100.00, 100.00	99.85	99.28	99.61	100	99.95	99.52	99.44	100	99.87	99.92	99.83
CP_RIBONUCLEOTIDE_REDUCTASE_INHIBITOR	PCL	Ribonucleotide reductase inhibitor		70.00, 70.00	99.78	99.03	90.26	100	99.88	-89.49	100	79.55	99.71	100	99.85
CP_PROTEIN_SYNTHESIS_INHIBITOR	PCL	Protein synthesis inhibitor		100.00, 100.00	99.88	99.86	100	99.96	100	99.8	99.84	99.98	99.82	99.85	99.89
CP_TUBULIN_INHIBITOR	PCL	Tubulin inhibitor		90.00, 90.00	99.88	99.07	74.13	99.81	99.89	99.88	99.91	100	99.88	100	99.92
CP_PROTEASOME_INHIBITOR	PCL	Proteasome inhibitor		90.00, 90.00	99.88	99.88	100	94.81	99.88	99.81	99.74	99.96	99.88	99.99	99.95
CP_ATPASE_INHIBITOR	PCL	ATPase inhibitor		100.00, 90.00	99.92	99.99	95.84	99.92	99.98	99.93	99.76	100	99.79	99.81	99.96
KD_APOLIPOPROTEINS	PCL	Apolipoproteins LOF		44.44, 44.44	93.05	46.03	93.05	99.17	99.98	-71.07	73.7	27.1	100	NaN	99.99
CP_BCL_INHIBITOR	PCL	BCL inhibitor		100.00, 100.00	99.98	99.98	99.9	100	99.58	99.96	100	99.89	99.98	100	100
CP_HIF_ACTIVATOR	PCL	HIF activator		80.00, 80.00	100	100	99.63	100	70.35	-26.61	100	100	99.05	100	100
CP_IKK_INHIBITOR	PCL	IKK inhibitor		80.00, 80.00	100	100	100	-83.55	99.9	84.43	100	100	100	100	100
CP_PKC_ACTIVATOR	PCL	PKC activator		100.00, 100.00	100	100	100	100	100	99.99	100	100	100	100	100
KD_MINOR_HISTOCOMPATIBILITY_ANTIGENS	PCL	Minor histocompatibility antigens LOF		40.00, 40.00	93.31	64.36	92.03	100	100	-46.74	42.95	100	94.59	27.73	100
OE_NFKB_ACTIVATION	PCL	NFKB Activation GOF		90.00, 80.00	100	100	96.78	100	99.96	63.22	100	100	100	99.96	100

## Sheet: Figure 5b,c,e,f,h
Fig. 5b Bronchosphere counts (IPF ABC)
CTR	600nM	210nM	75nM	25nM	8nM	Pirf [1mM]	Nin [1µM]
77	0	0	0	44	65	80	80
83	0	0	0	43	70	92	85
86	0	0	0	40	60	88	79
100	1	0	0	60	99	74	105
110	0	0	0	77	82	75	110
120	0	0	0	90	111	76	81
85	0	0	0	78	75	77	62
80	0	0	0	70	78	121	86
82	0	0	0	65	79	106	90
86	0	0	0	45	83	72	72
85	0	0	0	40	84	77	60
84	0	0	0	35	79	79	65
Fig. 5c Cell Proliferation (IPF ABC)
CTR	600nM	210nM	75nM	25nM	8nM	Pirf [1mM]	Nin [1µM]
0.8	0.04	0.05	0.12	0.5	0.81	0.79	0.75
0.85	0.04	0.05	0.15	0.46	0.8	0.6	0.8
0.79	0.04	0.05	0.15	0.41	0.75	0.59	0.69
0.8	0.04	0.05	0.13	0.5	0.71	0.7	0.7
0.64	0.06	0.06	0.15	0.52	0.6	0.8	0.69
0.61	0.06	0.06	0.18	0.38	0.62	0.7	0.62
0.72	0.09	0.06	0.14	0.46	0.65	0.6	0.59
0.98	0.05	0.07	0.16	0.72	0.59	0.9	0.7
0.98	0.05	0.06	0.15	0.67	0.5	0.7	0.7
0.79	0.06	0.06	0.15	0.71	0.69	0.69	0.7
0.75	0.05	0.06	0.14	0.45	0.76	0.7	0.9
0.79	0.05	0.06	0.14	0.46	0.75	0.8	0.75
0.8	0.05	0.06	0.14	0.47	0.8	0.75	0.8
Fig. 5e Bronchosphere counts (IPF ABC+Fib)
CTR	600nM	210nM	75nM	25nM	8nM	Pirf [1mM]	Nin [1µM]
130	0	0	0	75	160	152	133
152	0	0	0	60	150	100	120
165	0	0	0	65	140	65	95
171	0	0	1	87	153	150	155
150	1	0	0	96	158	120	96
144	0	0	0	103	163	110	120
181	0	0	0	89	125	95	25
194	0	0	0	62	134	130	50
135	0	0	0	60	145	85	80
161	0	0	0	64	149	30	65
178	0	0	0	70	167	25	85
169	0	0	0	76	118	95	25
147	0	0	0	78	155	88	70
Fig. 5f Cell Proliferation (IPF ABC+Fib)
CTR	600nM	210nM	75nM	25nM	8nM	Pirf [1mM]	Nin [1µM]
1.6	0.04	0.05	0.12	1	1.5	0.588	0.55
1.7	0.04	0.05	0.15	0.8	1.3	1.3	1.2
1.58	0.04	0.05	0.15	0.79	1.49	0.73	0.8
1.6	0.04	0.05	0.13	1	1.58	0.58	1.3
1.49	0.06	0.06	0.15	0.9	1.6	0.19	0.9
1.3	0.06	0.06	0.18	0.8	1.5	0.89	0.6
1.45	0.09	0.06	0.14	0.85	1.42	0.57	1.5
1.6	0.05	0.07	0.16	0.8	1.2	0.2	0.6
1.79	0.05	0.06	0.15	0.7	1.24	1.6	0.75
1.59	0.06	0.06	0.15	0.85	1.3	0.75	0.3
1.38	0.05	0.06	0.14	0.79	1.58	0.8	1.2
1.6	0.05	0.06	0.14	0.89	1.3	1.45	1.3
1.8	0.05	0.06	0.14	0.8	1.38	0.46	0.25
Fig. 5h Mean fluorescence intensity
CTR	600nM	210nM	75nM	25nM	8nM
117.65	33.93	37.66	36.06	40.99	47.51
84.33	29.84	38.08	41.81	46.69	59.29
78.37	20.11	30.05	35.9	43.41	70.35
92.38	26.88	34.56	43.96	45.72	64.87

## Sheet: Figure 6b,c,e,f
Fig. 6b Ashcroft score
CTR	Bleo	Bleo+ABC Vehicle	Bleo+ABC Saracatinib
0	1.5	5	1
0	2	6	2.5
0	1	5.5	2
0	1	4	0.5
0	0	4	1
0	0.5	3	0.5
0	1	5	1
0	2.5	4.5	1.5
0	1	3.5	1
0	1.5	4	2
0	0.5	3.5	2
Fig. 6c Hydroxyproline/Total protein
CTR	Bleo	Bleo+ABC	Bleo+ABC Saracatinib
0.0305388	0.0461926	0.236861	0.0650914
0.0224236	0.0484582	0.285714	0.108646
0.0293156	0.0524856	0.29698	0.225122
0.0638923	0.0546567	0.187409	0.00472824
0.0533962	0.0779284	0.171259	0.129373
0.0386811	0.0890205	0.0900637	0.0346096
0.046406	0.119914	0.325352	0.0967199
0.0576104	0.0920243	0.151313	0.0371304
0.0567131	0.0346282	0.208315	0.0574175
0.0626032	0.0518016	0.215379	0.0312045
0.0699704	0.116304	0.45044	0.02786
	0.0223869
	0.0385823
Vehicle	Saracatinib
0.236861	0.0650914
0.285714	0.108646
0.29698	0.225122
0.187409	0.00472824
0.171259	0.129373
0.0900637	0.0346096
0.325352	0.0967199
0.151313	0.0371304
0.208315	0.0574175
0.215379	0.0312045
0.45044	0.02786
Fig. 6e Ashcroft score
Vehicle	Saracatinib
6.5	4
6	3
5.5	3
4	1.5
4	4
3	3.5
5	1.5
4.5	3
3.5	2
4	1
3.5	1.5
Fig. 6f Hydroxyproline/Total protein
Vehicle	Saracatinib
0.526975	0.190223
0.122327	0.093
0.082397	0.04551
0.166392	0.146777
0.117633	0.0950541
0.436733	0.020771
0.158621	0.212218
0.174623	0.113752
0.270222	0.126297
0.285232	0.137169
0.199851	0.233227
	0.12448

## Sheet: Figure S6a, S6b
Fig. S6a Ashcroft
CTR	Bleo	Bleo + IPF-ABC	Bleo + A549	Bleo+ CilC
0	1.5	5	1	0.5
0	2	6	0.5	0
0	1	5.5	1	1
0	1	4	0.5	1.5
0	0	4	0.5	2
0	0.5	3	1	1
0	1	5	1.5
0	2.5	4.5	1
0	1	3.5	1.5
0	1.5	4	0.5
0	0.5	3.5	0.5
Fig. S6b Hydroxyproline / Total protein
Hydroxyproline
CTR	Bleo	Bleo + IPF-ABC	Bleo+ A459	Bleo+ CilC
0.0305388	0.0461926	0.236861	0.0393049	0.0284
0.0224236	0.0484582	0.285714	0.0809573	0.0601
0.0293156	0.0524856	0.29698	0.0774815	0.0459
0.0638923	0.0546567	0.187409	0.110059	0.056
0.0533962	0.0779284	0.171259	0.0346273	0.0672
0.0386811	0.0890205	0.0900637	0.0529365	0.0912
0.046406	0.119914	0.325352	0.0502349
0.0576104	0.0920243	0.151313	0.0317781
0.0567131	0.0346282	0.208315
0.0626032	0.0518016	0.215379
0.0699704	0.116304	0.45044
	0.0223869
	0.0385823

## Sheet: Figure S12
Figure S12 uncropped Western Blot

[truncated: 1 more sheets: Tabelle3]
